# Supplementary material for: Whole Transcriptome Sequencing and Differential Analysis of Testes in Pre- and Post-Sexual Maturity Bactrian Camels (Camelus bactrianus)
Source: Biology (Basel). 2025 Sep 12;14(9):1254. doi: 10.3390/biology14091254 (PMC12467276; doi:10.3390/biology14091254)
Supplement: Supplementary file 1 [file biology-14-01254-s001.zip]

Archive with 6 entries (6 files):
- ._Supplementary Table 1.xlsx
- ._Supplementary Table 2.xlsx
- .DS_Store
- Supplementary Table 1.xlsx
- Supplementary Table 2.xlsx
- ._.DS_Store
