# Supplementary material for: Whole Transcriptome Sequencing and Differential Analysis of Testes in Pre- and Post-Sexual Maturity Bactrian Camels (Camelus bactrianus)
Source: Biology (Basel). 2025 Sep 12;14(9):1254. doi: 10.3390/biology14091254 (PMC12467276; doi:10.3390/biology14091254)
Supplement: Supplementary file 1 [file biology-14-01254-s001.zip › Supplementary Table 1.xlsx]

## Sheet: DEmRNAs
Gene_id	Gene_name	Gene_locus	E_FPKM	C_FPKM	log2FoldChange	pvalue	padj
DKKL1	DKKL1	NW_011511555.1:4266467-4271802	848.404	4.49961	7.90543605202943	0	0
TNP2	TNP2	NW_011515267.1:2482577-2484152	1361.52	0	18.3596098283082	0	0
AKAP4	AKAP4	NW_011515962.1:253948-262267	516.822	0	19.3628287404631	0	0
LOC105079506	LOC105079506	NW_011516738.1:3620470-3651718	49.9897	0	17.9023255622875	0	0
IRGC	IRGC	NW_011511555.1:726470-746960	95.2974	0.252742	8.92595769773867	3.55214511017436e-297	1.70474548127488e-293
LOC105069367	LOC105069367	NW_011513709.1:1105394-1113754	212.87	0.639572	8.75091810102837	2.42956718690521e-291	9.7166490361629e-288
UBL4B	UBL4B	NW_011511616.1:839566-842354	194.775	0	16.3754760549704	1.63752177687792e-277	5.61342465113749e-274
LRRC46	LRRC46	NW_011514988.1:2286047-2290840	223.785	0.652449	8.77690258830181	1.14461550964159e-274	3.43327422116996e-271
CFAP206	CFAP206	NW_011511684.1:3045665-3090521	124.152	1.09337	7.20836102728013	2.86336706306333e-264	7.63437289391864e-261
LOC105071530	LOC105071530	NW_011510533.1:3512587-3560831	131.42	1.05219	7.34522592299466	7.44440801027953e-261	1.78636014614668e-257
KLHL10	KLHL10	NW_011517136.1:989158-994353	187.529	0.0600045	11.9249313062431	3.70802300914552e-259	8.08888364795053e-256
YBX2	YBX2	NW_011516271.1:253337-258720	740.606	2.47192	8.60323401815868	4.91684188916766e-257	9.83204483103893e-254
CUNH12orf54	CUNH12orf54	NW_011516006.1:3215459-3228875	406.747	2.08225	7.98483230702385	1.09371451554897e-255	2.01882873193178e-252
LOC105063005	LOC105063005	NW_011511605.1:154437-160801	74.451	0	16.1807985216062	1.38802585275755e-255	2.37907631162644e-252
SPINK2	SPINK2	NW_011516410.1:3029004-3037260	254.095	1.69478	7.5904118884564	6.87654962823583e-245	1.10006456586098e-241
ZNRF4	ZNRF4	NW_011516557.1:3578840-3583621	175.674	0.0328652	12.4744714260044	5.37785096853981e-244	8.06543199006757e-241
CALR3	CALR3	NW_011544898.1:355231-378857	77.9451	0.390498	8.00555999328157	5.09581774195488e-243	7.19289661976173e-240
ATP8B3	ATP8B3	NW_011516557.1:1065277-1083882	264.924	3.94174	6.45274033294441	3.71807915925773e-232	4.95661263919714e-229
LOC105071822	LOC105071822	NW_011514637.1:3459578-3460954	277.959	0	15.8713225069229	1.62993803155813e-230	2.05852594764573e-227
LOC105064237	LOC105064237	NW_011510164.1:153404-156519	303.555	0.249778	10.5677514742135	4.29742544356309e-227	5.15605104718699e-224
BANF2	BANF2	NW_011544904.1:4037784-4046154	52.3957	0	16.0663063431867	5.53407660580383e-227	6.32360486823184e-224
TNP1	TNP1	NW_011511680.1:5475341-5475902	1394.82	0	16.9054249564408	9.48947554661252e-227	1.03504297825688e-223
CAPN11	CAPN11	NW_011544912.1:4119527-4129826	63.2036	0.219613	8.54550078817679	2.51684893484814e-226	2.62583943654853e-223
PHF7	PHF7	NW_011517149.1:715397-725199	323.551	0.785593	9.07228895479151	2.98603829236882e-226	2.98554061932009e-223
CUNH9orf50	CUNH9orf50	NW_011517550.1:278956-284941	143.626	0.280647	9.36273183787993	1.9357828024019e-224	1.78657862024754e-221
UBQLN3	UBQLN3	NW_011511198.1:107776-110413	166.556	0.0539603	11.8135237558182	1.49316382733297e-221	1.32703552595118e-218
FSCN3	FSCN3	NW_011511605.1:10890560-10896164	117.381	0.180475	9.67678146878557	6.39347751958697e-221	5.47921023428603e-218
GARIN1A	GARIN1A	NW_011511605.1:10169109-10179545	102.332	0.245056	9.07148548498542	9.29374428057199e-221	7.69009268126226e-218
LOC105071209	LOC105071209	NW_011514262.1:16907584-16915724	350.602	0.690665	9.34759669641621	3.87474196568415e-219	3.09927694028523e-216
BHMT	BHMT	NW_011511773.1:2955230-2972029	90.0172	0.408965	8.16012728029813	6.73535090816006e-216	5.21359614168415e-213
SYTL1	SYTL1	NW_011511613.1:1531316-1539920	151.361	1.14289	7.41938892433236	1.80917155871081e-215	1.35665252258827e-212
MROH2B	MROH2B	NW_011510457.1:3482264-3528533	217.423	0.326508	9.76587169934687	4.0154177887766e-215	2.91981712907525e-212
TCP11	TCP11	NW_011511766.1:2388672-2408798	203.789	2.93896	6.50624054392763	1.6818969567836e-214	1.1870235110288e-211
TEKT5	TEKT5	NW_011509865.1:414337-450212	54.3721	0.440451	7.33039807729356	4.95713408196559e-212	3.39861112659561e-209
SPEM2	SPEM2	NW_011516271.1:358001-360305	198.684	0.0554705	12.036256585166	3.31852685781998e-210	2.21198251334023e-207
SPACA3	SPACA3	NW_011517682.1:1652134-1655345	96.3969	0	15.5599048469119	6.04422253548029e-208	3.91992335030771e-205
SPATA18	SPATA18	NW_011515567.1:377170-416059	45.9637	0.286091	7.71074274503755	1.39664046020435e-206	8.81941696922725e-204
ACTL9	ACTL9	NW_011516557.1:5662122-5663543	212.026	0	15.5263729306144	9.49523752936681e-206	5.84224922447913e-203
LOC105070612	LOC105070612	NW_011514224.1:28754-39552	175.518	2.62888	6.41450650761537	2.61100997099672e-203	1.56634488160093e-200
RSPH6A	RSPH6A	NW_011511555.1:1977456-1990732	79.9956	0.202951	8.99081825295829	1.54933090507998e-200	9.06774253617051e-198
FNDC8	FNDC8	NW_011512843.1:81467-90658	156.193	0.240237	9.71384988556312	5.52606302616786e-199	3.15722400895057e-196
ZMYND10	ZMYND10	NW_011517149.1:2110981-2116096	230.415	2.63134	6.70217300285282	6.07455344131066e-197	3.38988335762071e-194
SPACA1	SPACA1	NW_011511684.1:2582326-2673560	103.233	3.4525	5.28020823906016	9.3707177383649e-197	5.11044870113191e-194
HEMGN	HEMGN	NW_011513243.1:14619778-14665738	113.691	1.30729	6.82179458764592	1.10399057139007e-196	5.88696838912802e-194
ROPN1L	ROPN1L	NW_011514256.1:347670-366039	196.623	1.41421	7.48756586724494	4.38356681647371e-196	2.28669715930659e-193
HMGB4	HMGB4	NW_011512866.1:196805-197514	600.14	0.228741	11.4931679749759	5.66790453299651e-196	2.89376674837839e-193
ROPN1	ROPN1	NW_011517767.1:13640133-13666664	152.814	2.24837	6.47048318660596	4.15739025579566e-192	1.99521473156145e-189
CMTM2	CMTM2	NW_011515430.1:5877105-5891416	413.157	4.77899	6.80059409725147	4.79455263157316e-192	2.25588401857313e-189
TSGA13	TSGA13	NW_011511605.1:8723965-8737644	77.1628	0.654524	7.25366194825059	7.94508993890113e-192	3.66635342642061e-189
MS4A14	MS4A14	NW_011514128.1:1014046-1031717	76.0335	0.597124	7.36197228104336	2.40554258322012e-191	1.08912075145189e-188
C2CD6	C2CD6	NW_011517963.1:2693799-2770374	122.839	1.58388	6.65667412875596	2.97850332124802e-190	1.32355862401236e-187
LOC105073648	LOC105073648	NW_011515153.1:6243177-6250078	86.9634	0.773087	7.17796732563781	4.57943869044315e-190	1.99796746937952e-187
LOC105076579	LOC105076579	NW_011516265.1:22142131-22190635	190.301	3.29459	6.42091241729551	4.98491748305444e-187	2.13603714148883e-184
PRSS54	PRSS54	NW_011516690.1:3156812-3169354	49.7171	0.399886	7.3202569997865	1.06315133958765e-186	4.47568062188514e-184
CCT6B	CCT6B	NW_011517682.1:38188-200728	111.291	2.08727	5.71699123787704	2.54362713859086e-186	1.05235994513149e-183
SLC26A8	SLC26A8	NW_011511766.1:1729225-1780795	82.2101	1.43832	6.22081268142991	9.80600484039934e-185	3.98821851102072e-182
ACRV1	ACRV1	NW_011515235.1:1055080-1059988	118.954	0.405247	8.56973007001545	1.46582089150528e-184	5.86230635209344e-182
SPA17	SPA17	NW_011515235.1:334575-345375	197.221	2.24017	6.87039364964248	9.94308967035533e-184	3.91138327425978e-181
CUNH16orf82	CUNH16orf82	NW_011515158.1:860520-861187	862.248	1.62433	9.3915972767181	3.91799176344092e-183	1.51638919928272e-180
SPTY2D1OS	SPTY2D1OS	NW_011516265.1:22045213-22049357	126.906	0.267251	9.22097713965952	4.81212104471182e-183	1.83288343791912e-180
SEPTIN12	SEPTIN12	NW_011512008.1:432599-441570	153.628	0.352722	9.14659465752493	7.57794901482536e-183	2.84125725874608e-180
KIF2B	KIF2B	NW_011512521.1:6234613-6236587	194.867	0.131729	10.742554796651	1.06276260601412e-180	3.92339253752537e-178
TEKT4	TEKT4	NW_011509949.1:117768-123802	139.258	0.332669	9.07800874284865	9.26008783473395e-180	3.36674344973145e-177
LOC105080310	LOC105080310	NW_011517149.1:2456708-2460460	84.7777	0.112819	9.76262890473207	1.3734992382451e-179	4.91917727178051e-177
CBY2	CBY2	NW_011512597.1:1834925-1845004	277.815	2.64767	7.08610167519449	1.60789935544789e-179	5.67399307843054e-177
SEL1L2	SEL1L2	NW_011544904.1:775959-872897	15.4165	0.266919	6.27518323916201	2.54878920593373e-179	8.86387620080953e-177
UBQLNL	UBQLNL	NW_011511198.1:101639-103483	188.747	0.257401	9.75271473738981	4.86064171945232e-179	1.66622798142826e-176
TRIM36	TRIM36	NW_011517961.1:9437586-9476545	167.062	2.75751	5.98317338913183	7.70918751091631e-179	2.60548821847814e-176
LEMD1	LEMD1	NW_011515635.1:1739293-1763613	109.428	0.325758	8.77212591120899	1.0530710222632e-177	3.50965170142053e-175
YPEL1	YPEL1	NW_011513709.1:999467-1015088	179.799	6.20352	5.23610806278593	2.43393638959717e-177	8.0006489869553e-175
LOC105069792	LOC105069792	NW_011513948.1:392421-410695	119.931	3.65274	5.4083942871042	1.03335037050431e-176	3.35084803927317e-174
LOC105070194	LOC105070194	NW_011514128.1:3129203-3135773	63.7366	0.151003	9.03058295105997	8.40859511631714e-175	2.69030197881528e-172
FAM205C	FAM205C	NW_011513243.1:11444393-11451576	89.6206	1.07954	6.74984857368215	1.66788738562984e-173	5.2661349612597e-171
OAZ3	OAZ3	NW_011514627.1:391734-394832	456.265	1.33619	8.78786316912047	1.72321707452505e-173	5.37017102861078e-171
LCTL	LCTL	NW_011510373.1:2344878-2359229	42.4403	0.454819	6.91293654771765	2.26772192446553e-173	6.97644298711215e-171
LOC105071520	LOC105071520	NW_011510533.1:3379053-3437083	277.134	5.86741	5.93538849107242	8.52254530786214e-173	2.58869616718304e-170
CCNA1	CCNA1	NW_011512597.1:9292053-9302219	79.9026	2.1108	5.61896537245306	9.25752900311597e-172	2.77679582448464e-169
SHCBP1L	SHCBP1L	NW_011513524.1:7093804-7133544	225.162	1.92791	6.36233642234762	6.1537559466164e-171	1.8230312061112e-168
IQCN	IQCN	NW_011544898.1:1510149-1521965	153.096	3.04683	6.03438414627229	7.52051364402237e-171	2.20075909026781e-168
CUNH10orf62	CUNH10orf62	NW_011517816.1:6317607-6323780	84.1887	0.699974	7.28639175701889	1.75276130623429e-169	5.06738075956604e-167
SLC22A14	SLC22A14	NW_011511178.1:1171685-1183813	34.3656	0.392315	6.8079499407971	5.88951100776237e-169	1.68243697788412e-166
TULP2	TULP2	NW_011511555.1:3944978-3952789	67.4038	0.631114	7.09174686289072	1.04326471455384e-167	2.94519765769811e-165
LOC105071528	LOC105071528	NW_011514557.1:2455109-2455511	573.089	0.764455	9.7740510435679	5.11678648186935e-167	1.42770242347601e-164
MS4A13	MS4A13	NW_011514128.1:1122606-1168391	95.152	0.889455	7.12380429597564	8.09707040220327e-167	2.2333023146123e-164
CCDC157	CCDC157	NW_011512590.1:3690218-3703552	150.936	6.60453	4.87133411635874	2.05139892821727e-166	5.59379189562518e-164
VDR	VDR	NW_011516006.1:2779334-2834520	33.8542	0.843943	5.71072054833086	2.49095512358632e-165	6.71606282534577e-163
LOC105075133	LOC105075133	NW_011515599.1:2526260-2541505	33.9671	0.0895283	8.90918012054827	8.14479392385995e-164	2.14771950546092e-161
MARCHF10	MARCHF10	NW_011513948.1:870461-940837	84.7849	1.47676	6.21743075305432	8.69469325295197e-162	2.26780281845473e-159
CAPZA3	CAPZA3	NW_011511552.1:6393648-6394722	273.117	0.838248	8.65872770001562	2.25242175832014e-161	5.81173252824194e-159
FAM78A	FAM78A	NW_011513939.1:706892-719263	65.7655	1.93156	5.46464586192339	9.84261643349225e-161	2.51258961636255e-158
ACR	ACR	NW_011514259.1:1368210-1371667	207.529	1.51217	7.47274157123096	4.63224274801641e-160	1.17005575769897e-157
SPATA45	SPATA45	NW_011511988.1:2561103-2573653	20.4624	0	15.2984109424882	8.0904622533565e-160	2.02227846074524e-157
LOC105065806	LOC105065806	NW_011512519.1:5454243-5464096	56.0795	0.276251	8.03615563380151	8.85277444060246e-160	2.19001211831646e-157
NME8	NME8	NW_011509970.1:3344244-3374996	111.353	0.880593	7.35809041567721	6.39811866309809e-159	1.56662505550716e-156
EFCAB6	EFCAB6	NW_011514986.1:2595316-2802661	71.5493	2.90498	4.99968361714847	1.52216664784728e-158	3.68948594765085e-156
ACTRT2	ACTRT2	NW_011514262.1:15430928-15435147	85.7259	0.70994	7.27081737374769	2.95787472833031e-158	7.09771619810141e-156
ADAD2	ADAD2	NW_011510931.1:7402854-7408637	101.454	1.82279	6.17493799926056	2.99064644944459e-158	7.10530219810618e-156
ODF2	ODF2	NW_011512529.1:841824-874304	438.852	11.6582	5.67290279920107	5.81965245641143e-158	1.36910176807891e-155
TEX44	TEX44	NW_011513948.1:3543920-3544996	239.478	0.201363	10.2513168096699	2.29611524085092e-156	5.34927973975326e-154
DNAAF1	DNAAF1	NW_011510931.1:7371075-7390769	195.293	2.44701	6.69555428352206	2.55255808765682e-156	5.88953691071279e-154
PCSK4	PCSK4	NW_011516557.1:841338-847573	114.308	1.98952	6.18431076878367	4.38149165487998e-156	1.00131689286191e-153
PROCA1	PROCA1	NW_011514557.1:4126538-4134325	164.959	3.17045	6.0393244165034	5.77259238246008e-156	1.30678421518408e-153
ZPBP2	ZPBP2	NW_011514988.1:895577-901561	160.902	5.38133	5.55983867682406	5.99793595067771e-156	1.34510720628469e-153
IQCD	IQCD	NW_011515675.1:1562027-1569210	132.064	2.27418	6.23075258487803	2.29206859519147e-155	5.09263685279763e-153
ELAPOR1	ELAPOR1	NW_011511616.1:28153-90780	50.2973	0.838595	6.28728935223365	8.90317672244239e-155	1.96000576726356e-152
LOC105080305	LOC105080305	NW_011517149.1:1189790-1190326	392.696	0.385124	10.1442577540241	3.6342026364441e-154	7.92784786037388e-152
LOC105074883	LOC105074883	NW_011515430.1:5865939-5876827	62.5721	0.721755	6.80684856190823	1.0627808999063e-153	2.29752166433799e-151
MS4A5	MS4A5	NW_011514128.1:1038048-1058019	72.3549	0.588658	7.31017494680595	1.7157035824535e-153	3.67589492540663e-151
PGK2	PGK2	NW_011544912.1:7595219-7596880	228.786	1.09877	8.04169535826456	1.86120683303151e-153	3.95234682879859e-151
BBOF1	BBOF1	NW_011510733.1:865857-899351	55.7142	2.08758	5.1140873951386	2.58975755098482e-153	5.45121247310805e-151
LOC105071778	LOC105071778	NW_011514627.1:1739216-1758951	317.845	6.96448	5.90420810006588	1.30076097326949e-152	2.71417915778911e-150
CUNH1orf56	CUNH1orf56	NW_011514627.1:907618-909608	195.255	2.07884	6.92476558560381	7.3320206960797e-151	1.51671697088904e-148
HIPK4	HIPK4	NW_011511566.1:960639-966997	56.8233	0.192277	8.55659601358264	9.40141242749231e-151	1.92817344111201e-148
LOC105079896	LOC105079896	NW_011510931.1:8549697-8552061	80.1517	0.216675	8.78204973166139	8.86722044712319e-150	1.78804892310225e-147
TKTL2	TKTL2	NW_011513716.1:5599681-5602038	239.951	6.38255	5.6112048705086	1.37640861585984e-149	2.75235842884773e-147
CFAP65	CFAP65	NW_011511680.1:7129367-7164318	43.6896	1.81722	4.96996552698495	2.39637950211751e-149	4.75235723411668e-147
TMCO5A	TMCO5A	NW_011516268.1:4481657-4494185	170.183	0.683235	8.34411570350857	2.6077263985437e-149	5.12909857864383e-147
THEGL	THEGL	NW_011516410.1:2845254-2882477	69.9668	1.51142	5.91465949868692	1.38620832229166e-148	2.70434592696836e-146
LOC105062941	LOC105062941	NW_011511600.1:4784136-4804303	108.65	1.02694	7.09842176780466	2.53267812697419e-148	4.90114067216715e-146
LYPD4	LYPD4	NW_011511555.1:461530-463377	146.681	1.41585	7.05875893071783	1.78418249001651e-147	3.42505944243489e-145
RFX2	RFX2	NW_011516557.1:3922341-3980530	125.999	3.4577	5.56661383997828	5.17921327540777e-147	9.86352394894324e-145
GGN	GGN	NW_011510741.1:280757-284642	98.3806	1.52673	6.38126963104389	1.39039341724814e-146	2.62707720002256e-144
USP50	USP50	NW_011516268.1:14017708-14035903	101.018	2.50399	5.7169579502942	6.92959151461019e-146	1.29908185925458e-143
TLCD3B	TLCD3B	NW_011544899.1:6852572-6861998	64.7974	0.881588	6.39829038740273	1.26752973771091e-145	2.35780182838069e-143
TMIGD3	TMIGD3	NW_011511616.1:1854588-1896381	126.121	0.495596	8.29039212356499	2.24092035750964e-145	4.13639422298473e-143
NME5	NME5	NW_011517961.1:26761360-26782970	38.3691	1.2091	5.36686600763303	2.71544012800691e-145	4.9740230008896e-143
CETN1	CETN1	NW_011514468.1:2989117-2990003	348.036	0.9381	8.83275016637339	7.6851530355844e-145	1.39706766849912e-142
PACRG	PACRG	NW_011516269.1:45118755-45566616	32.3502	1.3088	5.06068473601995	2.38310823360345e-144	4.29962896041716e-142
TEX33	TEX33	NW_011514986.1:7527767-7545179	94.6587	0.644063	6.77270160998384	2.76203915892695e-144	4.94611131773217e-142
TBC1D21	TBC1D21	NW_011513546.1:8424360-8436291	48.8892	0.519525	6.90203369039382	1.96222866558194e-143	3.48782511550401e-141
MLF1	MLF1	NW_011512859.1:9884645-9921055	123.594	3.46195	5.5534234972481	2.57918801522997e-143	4.55074967746018e-141
SPESP1	SPESP1	NW_011513546.1:11655601-11666390	165.647	6.32904	5.08113175315932	1.09817653773732e-142	1.92349227733903e-140
LOC105082061	LOC105082061	NW_011517961.1:14632949-14717206	162.014	3.43615	5.38725229926773	2.08321883120881e-142	3.62238544012222e-140
TEX49	TEX49	NW_011516006.1:3386866-3406519	137.16	0.928166	7.58526924597626	3.38997135480144e-142	5.85221241941118e-140
STAT4	STAT4	NW_011511680.1:4246325-4328791	54.2856	1.82843	5.2733593959493	6.3789481788614e-142	1.09335171785684e-139
VWA3B	VWA3B	NW_011514758.1:5738727-5861621	95.9243	2.41726	5.69972354753569	4.33426874244658e-141	7.37624913076229e-139
HSPB9	HSPB9	NW_011517136.1:782766-783280	386.159	0.734674	9.24587186830423	8.35833721397402e-141	1.41244126610226e-138
CATSPER2	CATSPER2	NW_011516268.1:8822980-8833926	54.3275	2.00882	5.1299911691304	3.01464483073356e-140	5.05870051456521e-138
DRC7	DRC7	NW_011516690.1:3555789-3576326	78.743	1.28304	6.32708728366534	4.552008883091e-140	7.58541702490635e-138
TIMD4	TIMD4	NW_011517530.1:4588456-4618947	54.2737	1.78791	5.30597573262487	5.79536251777459e-140	9.59072544665649e-138
SLC6A13	SLC6A13	NW_011510761.1:2047591-2078575	35.0132	1.02214	5.48204609667984	9.8193994839413e-140	1.61387883573052e-137
RHCG	RHCG	NW_011513546.1:582577-603147	53.9188	0.380662	7.51129367991071	4.20298157711926e-139	6.86086706969754e-137
CATSPERG	CATSPERG	NW_011510741.1:293593-320559	127.978	2.33978	6.18547141325174	9.47417486326414e-139	1.53609662174923e-136
TMEM210	TMEM210	NW_011515016.1:63296-66422	100.832	1.77075	6.19430547494941	4.34167122570441e-138	6.99213038469819e-136
PEBP4	PEBP4	NW_011513524.1:9541883-9769668	115.871	2.5038	5.8979454542522	5.54344238737229e-138	8.86802956849236e-136
ACTRT3	ACTRT3	NW_011512859.1:18034810-18036985	90.7084	0.717961	7.31294968455682	6.35143049719968e-138	1.00933063715764e-135
FAM166A	FAM166A	NW_011515016.1:126050-130176	106.678	0.678826	7.66997406257604	6.4520381909792e-138	1.01857308178116e-135
LOC105066027	LOC105066027	NW_011512577.1:1705967-1732478	27.1755	1.00546	5.12570965422391	8.01645368107184e-138	1.25727334987582e-135
SPEF2	SPEF2	NW_011513750.1:362410-518754	20.7066	1.16822	4.58083022562367	1.60072047122889e-137	2.49421353426029e-135
LOC105063624	LOC105063624	NW_011511614.1:5725212-5726197	259.744	0.963827	8.4054380569932	1.86374500587918e-137	2.88531775232753e-135
PPP1R42	PPP1R42	NW_011517737.1:1901197-1925406	47.2409	0.433192	7.2346630126729	2.64769611744452e-137	4.07269974578197e-135
KIF17	KIF17	NW_011514262.1:2727189-2767337	246.062	5.28756	5.92687967781117	3.21819230723481e-137	4.91870972002589e-135
CEACAM18	CEACAM18	NW_011511555.1:5411078-5428075	62.8905	0.615363	6.8444923834582	2.32147200644222e-135	3.50352467085456e-133
WDR62	WDR62	NW_011512127.1:6168083-6210669	101.556	5.49393	4.58085968246134	5.88027441692832e-135	8.81894155678825e-133
TTLL13	TTLL13	NW_011513546.1:1121061-1134998	67.686	2.25851	5.27725810088168	2.2342718627877e-134	3.33003649810271e-132
CUNH12orf56	CUNH12orf56	NW_011517687.1:8067554-8134591	39.0056	0.718532	6.15138751460096	1.08542718619581e-133	1.60777226913301e-131
SPATA6	SPATA6	NW_011510294.1:1896461-1997597	78.0426	2.79804	5.17554434072552	1.26370364786545e-133	1.86035783645273e-131
FA2H	FA2H	NW_011510931.1:196824-244144	41.2818	2.13597	4.65531948307286	1.49821352846521e-133	2.19214218469825e-131
GSG1	GSG1	NW_011511552.1:2777996-2793740	575.061	0.915961	9.68361711520075	2.12712131886339e-133	3.0934789798452e-131
CCDC87	CCDC87	NW_011514130.1:12773408-12776298	70.5136	0.383535	7.81501624064979	4.58386442965693e-132	6.54728636035999e-130
FAM216A	FAM216A	NW_011517499.1:5533893-5541975	37.9103	0.662616	6.20318591793542	1.08556679296567e-130	1.5413763765683e-128
CUNH16orf46	CUNH16orf46	NW_011510931.1:5004081-5018203	50.6532	1.05123	5.96921467211411	1.39212044737291e-130	1.9650189561859e-128
LOC105077890	LOC105077890	NW_011516551.1:363583-461435	21.2638	0.335772	6.37309656909991	8.2998745125599e-130	1.16470051931805e-127
LOC105079906	LOC105079906	NW_011510931.1:8568067-8570493	69.2412	0.166043	8.89189437732142	1.85105682787965e-129	2.58243951405815e-127
PPP3R2	PPP3R2	NW_011513243.1:17365222-17365753	282.63	0.391995	9.47115832515301	1.92869540022756e-129	2.67520085687055e-127
DRC1	DRC1	NW_011511623.1:4244667-4284309	72.8296	2.41136	5.29526102065939	2.18932663117444e-129	3.01925757710701e-127
TESMIN	TESMIN	NW_011514130.1:14094083-14130673	67.0558	1.25701	6.11196988688285	5.09472640132675e-129	6.98588884149924e-127
TUBA8	TUBA8	NW_011510761.1:33740-40961	133.616	3.09246	5.81310960946543	5.42875830079021e-129	7.40161841964557e-127
IL4I1	IL4I1	NW_011511555.1:4651034-4687210	125.998	1.07078	7.2526725825849	5.71981053477378e-129	7.75438268883795e-127
ADAM2	ADAM2	NW_011510533.1:3446444-3508028	133.457	9.97528	4.17977312597167	2.35844830106031e-128	3.1794003051822e-126
TTC23L	TTC23L	NW_011513750.1:1001747-1046929	65.8402	4.1833	4.34967508181748	9.81576069331319e-128	1.31586029942315e-125
LOC105074049	LOC105074049	NW_011515227.1:305852-309313	281.058	5.92595	5.93338573099825	1.30471440647763e-127	1.73932927210206e-125
USP2	USP2	NW_011513285.1:937233-962448	142.355	7.01108	4.82783349694009	1.75890280981489e-127	2.33185811184077e-125
RNF151	RNF151	NW_011512008.1:2694233-2697412	237.551	1.93394	7.31548614588129	2.41380410822473e-127	3.18250787807476e-125
REEP6	REEP6	NW_011516557.1:848314-852761	168.799	4.47504	5.58409194354302	2.93297917672014e-127	3.84588897948505e-125
CCIN	CCIN	NW_011513243.1:12387454-12389822	120.638	1.06756	7.17609203916373	3.20488407811462e-127	4.17958686621948e-125
TEX48	TEX48	NW_011514248.1:2451881-2493862	38.1273	1.50464	5.0462989712133	1.38298626505057e-126	1.79384531979208e-124
FAM170B	FAM170B	NW_011515641.1:1270487-1273504	61.1307	0.183083	8.65750633875234	2.94908744730348e-126	3.80463991319862e-124
GARIN3	GARIN3	NW_011517530.1:4737078-4739744	111.872	0.583414	7.91369766487965	3.07744909776281e-126	3.94900901336451e-124
TTLL10	TTLL10	NW_011514262.1:16575433-16597662	26.1896	0.41498	6.35857036879705	4.61297343000824e-126	5.88792076736584e-124
LOC105069838	LOC105069838	NW_011513948.1:372611-385918	24.5557	0.54744	5.86287810113149	4.98487313295112e-126	6.32894262953942e-124
ZNF574	ZNF574	NW_011511555.1:289111-294666	311.067	19.8918	4.34554744161782	1.3184699904676e-125	1.66515820480319e-123
CFAP221	CFAP221	NW_011510364.1:6633716-6711797	61.1347	1.79502	5.47881895957368	1.15202357708338e-124	1.4473276311881e-122
ADAD1	ADAD1	NW_011513121.1:4911562-4952195	134.073	9.80591	4.15217853662411	1.28248275543312e-124	1.60283626038401e-122
CFAP69	CFAP69	NW_011514911.1:1322157-1375743	33.6563	1.72151	4.65871482630386	1.33638468164271e-124	1.66154853993256e-122
TSGA10	TSGA10	NW_011514758.1:6324515-6382235	58.8837	3.53034	4.44184615543265	1.43859583246772e-124	1.77940956679873e-122
HPN	HPN	NW_011512127.1:5426983-5443460	43.767	1.55474	5.19088281645618	1.45442801600143e-124	1.78976690625489e-122
FAM81B	FAM81B	NW_011511990.1:2419906-2467000	55.5428	1.18537	5.93845195963994	1.90937630887208e-124	2.33762213814767e-122
IZUMO4	IZUMO4	NW_011516557.1:1291606-1294160	528.432	4.85567	6.93482058422508	3.74131664713167e-124	4.55718955657723e-122
SPEM3	SPEM3	NW_011516271.1:361056-364852	61.8281	0.158997	8.88676467148882	5.50258926781203e-124	6.66869353890997e-122
YBX3	YBX3	NW_011511552.1:1516694-1535012	615.87	30.8631	4.69621499858004	7.05168142928307e-124	8.50312299382294e-122
CRAT	CRAT	NW_011512529.1:1272155-1283787	269.382	14.5125	4.58945006148601	9.40811860726847e-124	1.12878607050007e-121
PRR30	PRR30	NW_011511623.1:3713579-3715510	75.9922	0.17142	8.98832874416336	1.43714618619192e-123	1.71570944695828e-121
FNDC11	FNDC11	NW_011513418.1:519375-522866	68.1234	1.22494	6.16224626863753	1.66357860785582e-123	1.97619961753011e-121
FANK1	FANK1	NW_011510360.1:5834335-5925301	112.738	7.98416	4.20022691459925	2.30173964107264e-123	2.72081499641276e-121
ADAM18	ADAM18	NW_011510533.1:3326691-3377097	53.7229	2.49249	4.81104243066713	2.43515454330551e-123	2.86441021672348e-121
ACOT7	ACOT7	NW_011514262.1:12936924-13020489	331.407	13.513	4.97087920490969	3.99752883284154e-123	4.67925374989589e-121
POM121L2	POM121L2	NW_011511150.1:1482860-1485964	42.6443	0.0362183	9.94178718366325	6.33359876596123e-123	7.37772019359251e-121
SPATA21	SPATA21	NW_011514262.1:5702998-5737143	16.6285	0.570956	5.24526772609988	1.22956780859604e-122	1.42534826739471e-120
FER1L5	FER1L5	NW_011514758.1:5214184-5245101	18.2293	1.10746	4.41174562778654	1.3858897101709e-122	1.59883699448369e-120
CUNH12orf50	CUNH12orf50	NW_011513030.1:1177408-1196165	59.5226	0.607417	6.93968865673125	2.61845231104483e-121	3.00633405051826e-119
CFAP300	CFAP300	NW_011544909.1:312848-335868	55.6158	3.00795	4.57960204911283	2.77578952151829e-121	3.17180215992157e-119
GARIN5B	GARIN5B	NW_011515311.1:1504732-1508621	55.5283	0.206541	8.40262036541007	1.13583330805235e-120	1.28819312178443e-118
LRRC8B	LRRC8B	NW_011512444.1:193320-216394	86.8548	4.72452	4.58343130890211	1.13809360651066e-120	1.28819312178443e-118
LOC105079336	LOC105079336	NW_011516736.1:401996-404209	89.3729	1.37639	6.38004579503445	1.63870530166996e-120	1.84612077083908e-118
ZAN	ZAN	NW_011513281.1:78633-109085	18.6055	0.304604	6.31096241966584	2.92980137560613e-120	3.2852109256563e-118
TSSK1B	TSSK1B	NW_011514148.1:663300-664783	116.689	0.808828	7.49604999239892	3.72107377474315e-120	4.153064479011e-118
LYZL4	LYZL4	NW_011511178.1:3735407-3742067	89.5394	0.935157	6.9605275656779	8.1153976636952e-120	9.01560566379769e-118
TRIM13	TRIM13	NW_011512597.1:4708215-4747143	175.979	11.7175	4.27835155956849	5.99157595322815e-119	6.59513103548911e-117
S100A7	S100A7	NW_011513412.1:2630313-2633655	32.5196	0	14.0525425072363	1.43770386178826e-118	1.57530328161968e-116
SPATA24	SPATA24	NW_011517961.1:27709464-27714564	151.612	7.33061	4.75635125149284	1.90484855350774e-118	2.07767026772599e-116
GK2	GK2	NW_011517196.1:388292-390163	189.021	1.35545	7.5035747627926	1.95330345030969e-118	2.12088097708739e-116
SPATC1	SPATC1	NW_011515163.1:650371-676895	70.3957	1.20046	6.26191407325069	5.30587904300903e-118	5.73512943765967e-116
ACSBG2	ACSBG2	NW_011516557.1:4031758-4051917	88.3142	1.73988	6.05437500497005	5.84081714553714e-118	6.28503355265961e-116
SPAM1	SPAM1	NW_011511605.1:13372107-13378396	80.7037	0.168401	9.21700553174008	1.40038631758478e-117	1.4994127624888e-115
AKAP1	AKAP1	NW_011512521.1:3669507-3699668	229.753	15.9327	4.23272626811442	1.40593378713111e-117	1.4994127624888e-115
SPTBN2	SPTBN2	NW_011514130.1:12858208-12894733	117.448	3.24913	5.56491236044155	1.43764677131518e-117	1.52645008515395e-115
UBE2U	UBE2U	NW_011510175.1:1193103-1226421	32.7245	1.23217	5.11319221469385	1.64136030007089e-117	1.72745972633777e-115
WBP2NL	WBP2NL	NW_011514986.1:3921377-3946897	37.118	0.684661	6.14892885837439	1.76575155008106e-117	1.85026088191027e-115
LOC105071613	LOC105071613	NW_011514557.1:822253-826009	41.4699	0.0387943	10.317584774382	2.9262701752058e-117	3.05299039670601e-115
MROH7	MROH7	NW_011512834.1:210952-266412	125.896	2.22913	6.22960280133164	3.10976508484269e-117	3.23038627601234e-115
BOLL	BOLL	NW_011517963.1:5698778-5740050	45.7315	2.78886	4.4165476996199	3.17209258497023e-117	3.28092817538559e-115
TBXAS1	TBXAS1	NW_011511605.1:1725768-1867326	36.1622	2.53843	4.21339904935268	1.00441122918702e-116	1.0344142427284e-114
LOC105078674	LOC105078674	NW_011516690.1:3380400-3386843	56.5882	0.47316	7.22940940589827	1.29201682728097e-116	1.32492460630061e-114
CCDC136	CCDC136	NW_011511605.1:10067428-10093402	315.706	17.1123	4.35163248121151	1.39599623185161e-116	1.42546066295793e-114
DPY19L2	DPY19L2	NW_011513697.1:443489-521263	90.287	4.68139	4.73925682180811	2.3172137041867e-116	2.35609576464678e-114
LOC105063221	LOC105063221	NW_011511605.1:13430962-13436554	46.0507	0.291707	7.6476811635396	2.45794480540037e-116	2.48864318778005e-114
CCDC146	CCDC146	NW_011511553.1:8743873-8831758	20.9857	1.03441	4.72412755744216	1.60874028888396e-115	1.62198873832183e-113
LOC105071644	LOC105071644	NW_011510549.1:1245-37414	25.3615	0.280162	6.88193494184949	4.04989084492738e-115	4.066158188907e-113
CUNH1orf100	CUNH1orf100	NW_011511147.1:3572838-3591109	25.3985	0	16.1580141031171	9.18431636235733e-115	9.1827856429636e-113
GARIN1B	GARIN1B	NW_011511605.1:10141140-10154726	48.9111	0.694931	6.51551443258781	9.22309826438692e-115	9.18329734241612e-113
GMCL1	GMCL1	NW_011515779.1:3067042-3102850	72.9383	5.86216	4.00967086877539	3.1433122345495e-114	3.11681489174586e-112
DNALI1	DNALI1	NW_011514983.1:4929600-4937695	59.6666	1.37086	5.82033847725716	3.80006430299829e-114	3.75252440389906e-112
RFX4	RFX4	NW_011517687.1:2616569-2764549	49.7567	3.20796	4.33572054781445	8.42588226488925e-114	8.28637175525748e-112
LIPE	LIPE	NW_011511555.1:27146-45622	127.467	6.92275	4.57359123819252	9.89671722859714e-114	9.69312761703743e-112
CUNH17orf98	CUNH17orf98	NW_011514988.1:1586251-1589000	47.6563	0	14.3217276376236	2.24393210451933e-113	2.18883718618073e-111
SLC9C1	SLC9C1	NW_011517767.1:4387861-4452135	38.9403	0.536586	6.55608696841837	3.48105099365357e-113	3.38183399367251e-111
CCDC150	CCDC150	NW_011511680.1:222986-287648	70.6422	5.62637	4.05651074269849	7.13011953176519e-113	6.89896565662248e-111
LOC105072511	LOC105072511	NW_011514911.1:2854852-2874199	51.7206	0.441805	7.2519943930066	8.97002106720536e-113	8.64436247103052e-111
CUNH16orf96	CUNH16orf96	NW_011512008.1:578436-613447	21.6952	0.578885	5.61335108958749	6.88446973239515e-112	6.60798942794216e-110
LOC105069516	LOC105069516	NW_011513761.1:1525248-1553937	99.9387	0.658443	7.63952088242239	8.1995197110464e-112	7.83887151339719e-110
WFDC3	WFDC3	NW_011514637.1:10937796-10949097	47.0909	2.47432	4.58558248890873	8.27396939566186e-112	7.87865752453579e-110
LOC105070879	LOC105070879	NW_011514262.1:1807561-1808394	149.338	0.101167	10.156506230076	1.31207600294721e-111	1.24444963504827e-109
HSF5	HSF5	NW_011512521.1:2589035-2618111	118.241	7.75479	4.31149703962783	1.9185745006131e-111	1.81252416207527e-109
STPG1	STPG1	NW_011514262.1:1776-16208	58.4579	0.739085	6.64471317729857	2.27371825395376e-111	2.13961345968135e-109
CCDC83	CCDC83	NW_011544909.1:11280676-11317320	15.9949	0.106248	7.60918817577853	2.85803369112661e-111	2.67896001766696e-109
SPACA9	SPACA9	NW_011513939.1:1944320-1953755	80.8948	0.913452	6.70385178040131	3.64046741148668e-111	3.39193061827336e-109
LOC105081109	LOC105081109	NW_011517548.1:477271-482846	142.947	0.804125	7.85496202224143	3.64693323685e-111	3.39193061827336e-109
CCER1	CCER1	NW_011511987.1:1399532-1400802	133.29	1.16003	7.18784523007012	8.90191863671197e-111	8.24750732071585e-109
ANKEF1	ANKEF1	NW_011512020.1:2450988-2471404	64.2039	0.79244	6.71953428705006	1.00916442416055e-110	9.31381135467557e-109
DNAH3	DNAH3	NW_011515158.1:4822000-4972211	20.2553	1.60653	4.03751820230406	1.68203763194777e-110	1.54054103115339e-108
PMFBP1	PMFBP1	NW_011510721.1:1971766-2013448	34.4543	0.967837	5.54084667146724	1.89565323994913e-110	1.72958536676119e-108
PLCZ1	PLCZ1	NW_011511552.1:6355965-6391892	48.7347	1.02059	5.95786406297149	4.35843313462053e-110	3.96155157190735e-108
TEKT2	TEKT2	NW_011514983.1:6137882-6141778	182.321	0.974725	7.91420553158628	5.99022846987919e-110	5.42420839106495e-108
NLRP5	NLRP5	NW_011515311.1:1961236-1987864	22.1536	0.964041	4.90259760947553	6.31385762755303e-110	5.69576419664521e-108
TSSK2	TSSK2	NW_011514148.1:658955-660050	186.597	1.89633	6.98257323948143	9.96119026378734e-110	8.95238657564947e-108
ACTL7A	ACTL7A	NW_011517538.1:2590769-2592296	313.297	14.1985	4.83924370418162	1.34228071384764e-109	1.20184208990627e-107
CDKN3	CDKN3	NW_011515408.1:1515975-1530466	69.7148	2.07863	5.43485626537905	1.60357151589939e-109	1.43045732697107e-107
CUNH4orf51	CUNH4orf51	NW_011513508.1:2121664-2143692	29.1251	0.627695	5.8982654172995	3.667342741323e-109	3.25931690447358e-107
PIGF	PIGF	NW_011516700.1:11051901-11078065	206.085	9.70622	4.78033423270108	6.7229704667905e-109	5.95292986424741e-107
TOMM20L	TOMM20L	NW_011515408.1:4525295-4534713	47.9613	0.925042	6.05436521527898	9.47431666801232e-109	8.35829789579498e-107
ASRGL1	ASRGL1	NW_011514128.1:2415823-2432963	223.014	12.7014	4.51077711774407	1.06996286566618e-108	9.40469923975295e-107
BCL2L14	BCL2L14	NW_011511552.1:2104529-2120915	61.2305	0.984963	6.35976309654404	1.56644000088056e-108	1.37183555697555e-106
SPATA20	SPATA20	NW_011511991.1:194424-201729	180.167	10.0534	4.5523594648446	2.39325768488739e-108	2.08831314205665e-106
MEIOC	MEIOC	NW_011514977.1:690706-737525	62.061	2.61518	4.94581785042062	2.69746053867174e-108	2.3452269234046e-106
LRRC23	LRRC23	NW_011514262.1:16710484-16722467	92.1219	4.6814	4.53724826208512	2.90319571549816e-108	2.51498499599617e-106
LOC105065926	LOC105065926	NW_011512523.1:69125-79206	104.689	6.49314	4.41494634843702	2.61299095512244e-107	2.25544355968051e-105
CATSPERE	CATSPERE	NW_011511147.1:3658110-3750147	21.1124	1.37678	4.31222902146569	4.81314087315978e-107	4.11836960862354e-105
PHKG2	PHKG2	NW_011544899.1:6350370-6361090	332.954	28.0203	3.94950153876449	4.82272820479753e-107	4.11836960862354e-105
CATSPERD	CATSPERD	NW_011516557.1:3754088-3794575	27.9819	1.87628	4.28007084166099	9.07401844509732e-107	7.72128179462962e-105
CUNH4orf17	CUNH4orf17	NW_011513299.1:6823104-6848619	29.6021	1.05993	5.13881447185338	1.55630909904623e-106	1.31961813218069e-104
FSCB	FSCB	NW_011516558.1:5648458-5650910	68.7301	0.485345	7.46168836927518	2.28740252527776e-106	1.93269404917483e-104
SPATA9	SPATA9	NW_011511990.1:2243815-2268535	42.5286	0.615653	6.49831516304976	8.46911190312037e-106	7.13069506060619e-104
GARIN5A	GARIN5A	NW_011511555.1:5004704-5009975	72.1498	1.06148	5.75203538378933	1.01324275274383e-105	8.50131926393042e-104
DNAH2	DNAH2	NW_011516271.1:573046-652750	46.0391	1.71671	5.12970134684356	1.14091141637784e-105	9.53913252522742e-104
RIBC2	RIBC2	NW_011514986.1:1467523-1479331	33.494	0.872284	5.63040609500229	1.23322404207293e-105	1.02751542061048e-103
CCDC105	CCDC105	NW_011515331.1:501338-509944	27.8455	0.0315675	10.0536352185955	1.82522559051475e-105	1.51550564948069e-103
LOC105074011	LOC105074011	NW_011515224.1:12203690-12212440	40.4093	1.27753	5.3630636186495	3.06616800680658e-105	2.53709543073554e-103
INSL6	INSL6	NW_011516728.1:49394-57348	64.5611	1.86374	5.49172949891156	3.41438983124852e-105	2.81552228146528e-103
TSSK6	TSSK6	NW_011544898.1:2451223-2452806	172.134	2.43079	6.48566113204266	4.23432651134266e-105	3.47968832075954e-103
CCDC7	CCDC7	NW_011517505.1:220581-371520	59.7902	5.14728	3.91712229249794	7.89735863140273e-105	6.46774804502184e-103
LOC105066675	LOC105066675	NW_011512859.1:16522045-16544373	33.9346	0.323834	7.0782158490824	1.08039214566567e-104	8.81805779843314e-103
LOC105074779	LOC105074779	NW_011510732.1:112422-147450	76.9117	5.01379	4.32142871068906	1.1832174551915e-104	9.62457154399158e-103
HS6ST2	HS6ST2	NW_011516773.1:3516734-3787498	0.830426	19.7149	-4.19879	1.33589402374005e-104	1.08297679032656e-102
SPATA7	SPATA7	NW_011517098.1:839001-871533	146.176	12.5324	3.89959767307156	2.26329852557331e-104	1.82862328012314e-102
MAN2A2	MAN2A2	NW_011513546.1:1221413-1238369	85.4685	6.19961	4.10518525092444	3.42996800422461e-104	2.76192994058301e-102
JHY	JHY	NW_011516685.1:672317-721299	47.5876	1.67434	5.22108449199291	3.59377153358767e-104	2.88415189698895e-102
AK7	AK7	NW_011517098.1:7006015-7072621	45.2772	0.608743	6.60587063842191	4.11753856948284e-104	3.29348185044367e-102
CCDC168	CCDC168	NW_011514434.1:805853-833960	24.3789	0.444318	6.16304524221568	1.01332479275744e-103	8.07831951063376e-102
RAB3IL1	RAB3IL1	NW_011514128.1:2187665-2197044	159.36	5.69018	5.18433511287717	1.1608044628538e-103	9.22339863928473e-102
ADCY10	ADCY10	NW_011513397.1:4426494-4493664	21.2863	0.765684	5.18136405229675	2.20242338143907e-103	1.74420301851524e-101
VWA5B1	VWA5B1	NW_011514262.1:3011209-3047225	23.1998	0.298891	6.66600932843981	4.78429228898413e-103	3.77644334758103e-101
FHAD1	FHAD1	NW_011514262.1:6465707-6588620	52.5263	4.76383	3.8433887292203	1.09792720884916e-102	8.63798731263749e-101
CFAP141	CFAP141	NW_011513412.1:2151017-2154390	70.6853	1.11961	6.07662629659299	1.12791763027004e-102	8.84493838430058e-101
LPIN1	LPIN1	NW_011511600.1:1633-114980	124.036	12.3351	3.71943362849649	3.12560892716348e-102	2.4430655314728e-100
LOC105064061	LOC105064061	NW_011511680.1:10075676-10077337	71.7218	0.393265	7.80375056326447	7.91347786094278e-102	6.16531866075269e-100
TTC6	TTC6	NW_011516558.1:10286245-10441116	24.8196	1.73422	4.22168878124461	1.05377955543776e-101	8.18333146028621e-100
HSPA4L	HSPA4L	NW_011513121.1:823510-872754	109.929	9.80028	3.8666663035185	1.21154266444574e-101	9.37812186323874e-100
MORN5	MORN5	NW_011514020.1:3955345-3986603	57.2732	1.22874	5.92901062209432	1.23450971811064e-101	9.5251753041103e-100
SORCS3	SORCS3	NW_011517816.1:345983-447190	38.0941	3.22361	3.94477569334391	1.42957283059004e-101	1.09597538795011e-99
LRRC36	LRRC36	NW_011515430.1:6466400-6503999	21.7477	1.48164	4.25490884164151	2.53476622603191e-101	1.93707803693827e-99
KNSTRN	KNSTRN	NW_011516268.1:6404154-6430878	143.479	6.21756	4.75247046002907	6.10853170311606e-101	4.63861793506244e-99
CCDC185	CCDC185	NW_011511147.1:8049401-8051417	57.2562	0.257751	8.02546124542957	6.32755709110517e-101	4.78978107123532e-99
SH3D21	SH3D21	NW_011514983.1:5965384-5977444	87.2534	7.37757	3.99336497911297	1.98344860076766e-100	1.49669284981197e-98
TTLL9	TTLL9	NW_011515153.1:4784434-4821647	27.1348	0.527568	6.06356943213048	3.64019104168666e-100	2.73824527386561e-98
LOC105077048	LOC105077048	NW_011510927.1:19994-90342	61.9539	0.562187	7.17708796117974	6.38397393322715e-100	4.78718245317871e-98
TTLL11	TTLL11	NW_011514020.1:4078812-4262256	17.6864	1.39234	4.04504061998075	6.80654732849249e-100	5.0881591805142e-98
DNAAF8	DNAAF8	NW_011512008.1:471771-486102	75.6531	4.12522	4.85020113564924	6.97239006876398e-100	5.19594633820063e-98
IQCF1	IQCF1	NW_011517149.1:1139622-1145687	140.653	8.56032	4.41266480240332	7.09768384408288e-100	5.27294184280535e-98
TTC29	TTC29	NW_011513508.1:797170-1365207	61.1857	4.43226	3.88432606428465	7.58891271861026e-100	5.62047992579542e-98
FHL5	FHL5	NW_011511620.1:2325585-2363810	37.3626	0.550631	6.46293605092809	1.3491457410869e-99	9.96126190865271e-98
HEATR4	HEATR4	NW_011510733.1:499607-572154	47.1065	2.74312	4.48448789927968	1.66570285477129e-99	1.2260799295427e-97
EQTN	EQTN	NW_011514272.1:891842-904678	45.9324	2.26962	4.71750458654844	5.26844535480524e-99	3.86610442611335e-97
GAPDHS	GAPDHS	NW_011512127.1:5743530-5753838	481.04	7.18732	6.39844596801138	1.10602593603262e-98	8.09152389056062e-97
LOC105083419	LOC105083419	NW_011544907.1:2357979-2360165	62.3292	0.74747	6.73210880205387	1.6465389972418e-98	1.20092248564785e-96
NDUFAF3	NDUFAF3	NW_011517149.1:3074841-3076316	396.795	21.1427	4.5590835581549	1.67423835593668e-98	1.21742495724414e-96
LOC105067538	LOC105067538	NW_011513243.1:11409461-11415705	45.2938	1.42998	5.35419807245578	2.10020903001395e-98	1.52255637112431e-96
SLC2A3	SLC2A3	NW_011511552.1:274041-332970	172.818	17.3778	3.66773785940599	6.28177008080133e-98	4.5402817728587e-96
CUNH10orf90	CUNH10orf90	NW_011510360.1:5262910-5473370	43.6644	1.48531	5.26888698265065	8.51856604593048e-98	6.13848380895339e-96
GRK4	GRK4	NW_011510551.1:1742536-1789460	78.558	8.74047	3.54828816859392	1.19604600634701e-97	8.59291017015055e-96
AGBL5	AGBL5	NW_011511623.1:3771297-3788735	183.012	20.1302	3.56459578004079	2.81453598613118e-97	2.01604792606579e-95
CCDC54	CCDC54	NW_011517767.1:627040-628429	96.0101	1.35254	6.50164293401261	3.17351324487932e-97	2.26641737571798e-95
SPPL2C	SPPL2C	NW_011514557.1:296004-298052	57.5713	0.503629	7.17504724750322	9.11594830452394e-97	6.49098799748832e-95
LOC105077963	LOC105077963	NW_011516552.1:3223515-3246537	38.9396	0.368931	7.11248637755752	1.12170985309832e-96	7.96347622335718e-95
LOC123615486	LOC123615486	NW_011510263.1:1642350-1666675	76.7021	4.38553	4.50441445780532	1.2337361542935e-96	8.7329595157601e-95
LIN37	LIN37	NW_011512127.1:5954509-5959362	275.344	15.0933	4.56440977414749	1.4105012847058e-96	9.95482024347071e-95
ZBTB32	ZBTB32	NW_011512127.1:5916710-5925507	102.743	2.08442	6.20304599253667	2.52859245007969e-96	1.77935790123497e-94
MFSD6L	MFSD6L	NW_011516271.1:1434679-1436758	63.1189	0.999084	6.32205020045695	3.20097361772048e-96	2.24592289271405e-94
NUP210L	NUP210L	NW_011513412.1:2186704-2255287	50.559	4.70225	3.80852622674079	1.4085666275075e-95	9.82557116095061e-94
AKAP3	AKAP3	NW_011510761.1:3509043-3528358	103.496	9.9389	3.62176502155124	8.5111804352097e-95	5.91983436879107e-93
PCSK2	PCSK2	NW_011544904.1:3626489-3844101	30.5194	1.44319	4.77512432890032	1.28999789981212e-94	8.94647098378371e-93
MEIG1	MEIG1	NW_011514851.1:422365-429102	25.0664	0.58507	5.78527172153223	1.64431607364903e-94	1.13708958222715e-92
LOC105083283	LOC105083283	NW_011544906.1:632984-657212	84.4793	7.29021	3.82323767484504	1.66962177834906e-94	1.15127138486391e-92
SAXO1	SAXO1	NW_011511274.1:1990729-2013043	56.1891	4.86139	3.91448495743862	2.11883886474446e-94	1.45683832087129e-92
GRINA	GRINA	NW_011515163.1:631666-633831	238.997	20.4739	3.9218717192279	2.33614596881496e-94	1.60166167621953e-92
GDPD1	GDPD1	NW_011512521.1:2047127-2088019	22.5867	2.02983	3.85533386971304	2.8516720145684e-94	1.94953622967474e-92
CUNH10orf120	CUNH10orf120	NW_011510745.1:114960-116731	73.295	0.270755	8.76338737840969	2.89242885276767e-94	1.9717818963356e-92
SMKR1	SMKR1	NW_011511605.1:9564119-9570030	132.576	7.78115	4.46502319411937	2.91127248979829e-94	1.97900551459489e-92
CUNH12orf60	CUNH12orf60	NW_011511552.1:3963856-4034930	31.6121	3.29831	4.06538563548401	3.58808115242797e-94	2.43219195857801e-92
SATL1	SATL1	NW_011512001.1:330170-342035	30.8836	0.55862	6.16843586537819	5.63535435491667e-94	3.80918205917128e-92
ANKRD61	ANKRD61	NW_011510927.1:1353236-1357622	62.7893	2.19008	5.21010757334053	6.47095980430536e-94	4.36171773775594e-92
CCDC159	CCDC159	NW_011516557.1:5912072-5918286	58.367	2.81704	4.72800549476226	9.91292869775687e-94	6.66304305410011e-92
EFCAB3	EFCAB3	NW_011513948.1:1143773-1169286	18.4544	0.676698	5.15051935780325	1.28013539430247e-93	8.58048293901732e-92
POLE2	POLE2	NW_011516558.1:2000675-2028784	60.8162	4.28492	4.14445881097129	1.29653403723115e-93	8.66619241153163e-92
CCHCR1	CCHCR1	NW_011515227.1:587402-599663	84.0654	7.7842	3.75982330872875	1.4185012649953e-93	9.455098987452e-92
BAZ1A	BAZ1A	NW_011516711.1:118410-183465	48.8036	4.78236	3.72018625377736	2.62987408581083e-93	1.74810134523869e-91
BTBD16	BTBD16	NW_011517503.1:11112525-11161284	13.7451	0.470668	5.25324570165165	8.79780978437519e-93	5.83182993331125e-91
DES	DES	NW_011511680.1:7449297-7456232	211.151	14.2034	4.27007536748901	1.88051896296436e-92	1.24311110290063e-90
CUNH17orf97	CUNH17orf97	NW_011514557.1:2272409-2275424	99.7715	0.782894	7.35552660798842	2.06563564208817e-92	1.36173057328428e-90
LRRC74A	LRRC74A	NW_011511612.1:1376470-1405362	14.0878	0.407986	5.4928637653433	4.815379262366e-92	3.16574906245848e-90
CEP41	CEP41	NW_011511605.1:8880409-8924643	37.5759	3.59275	3.79023943579012	5.79552509643735e-92	3.79971093481176e-90
RPGRIP1	RPGRIP1	NW_011511992.1:331683-391708	104.186	3.00027	5.48921431691435	5.87382646689472e-92	3.84055422069771e-90
CLGN	CLGN	NW_011513508.1:5577332-5615330	158.963	12.9418	3.99181654863291	5.98106455013588e-92	3.90004415611577e-90
WDR87	WDR87	NW_011510741.1:638890-649902	28.7572	0.545783	6.09860659573823	6.15091733834938e-92	3.99992987672173e-90
SAMD4A	SAMD4A	NW_011515408.1:1746109-1827544	88.3137	5.6014	4.36664474820653	7.8673464162745e-92	5.10229309743035e-90
TEKT3	TEKT3	NW_011509917.1:2575477-2598963	39.3426	1.19991	5.42254419615486	9.06025259816867e-92	5.8601030012306e-90
DMRTC2	DMRTC2	NW_011511555.1:452979-457725	51.9735	1.68132	5.31618764576156	1.74655032377815e-91	1.12661885939195e-89
GABRD	GABRD	NW_011514262.1:16062186-16066832	38.7132	0.522709	6.54466395248716	2.93885887637797e-91	1.89063961387576e-89
GKAP1	GKAP1	NW_011516693.1:2066026-2122291	187.202	14.148	4.10996485581942	3.49582495107402e-91	2.24293624400995e-89
SELENOV	SELENOV	NW_011511566.1:502857-510634	30.5374	1.09824	5.17047143942245	7.93167981263341e-91	5.06193055276466e-89
AREG	AREG	NW_011517196.1:4102279-4111723	20.5505	0.543366	5.60734350563207	7.96084980463146e-91	5.06707034249168e-89
CDS1	CDS1	NW_011516410.1:6807116-6865880	32.0293	3.12679	3.73848262482344	1.04427280858792e-90	6.62919849599887e-89
CUNH5orf58	CUNH5orf58	NW_011544898.1:9852729-9863170	483.09	18.5788	5.01992094687454	1.08765324379853e-90	6.88636602590755e-89
LOC105073770	LOC105073770	NW_011515158.1:4641865-4736473	92.6919	7.06593	4.10186584460133	1.13677401275451e-90	7.17842873948872e-89
ZNF646	ZNF646	NW_011544899.1:6105565-6114922	205.15	17.2837	3.95538071174173	1.21124959144263e-90	7.62864703313839e-89
MAPK15	MAPK15	NW_011515163.1:416917-423091	53.8814	1.99084	5.10111	1.4513487572423e-90	9.11690177455137e-89
LOC105075134	LOC105075134	NW_011515599.1:2556598-2569516	27.8101	0.122032	8.18338512742466	1.9531845984611e-90	1.22372369777213e-88
GTSF1	GTSF1	NW_011516006.1:7662429-7676421	246.261	24.7781	3.6887618734696	2.47150839370549e-90	1.54443529727492e-88
CUNH7orf31	CUNH7orf31	NW_011517028.1:2285809-2324234	46.1197	1.35093	5.48579465758118	6.45210008523844e-90	4.00063549471271e-88
EFHC1	EFHC1	NW_011544912.1:9404628-9457712	100.411	9.66813	3.75014085834352	6.47608260453264e-90	4.00515665408158e-88
GLIPR1L1	GLIPR1L1	NW_011514683.1:7873337-7891759	53.7109	0.339654	7.69004227902106	7.32071517694985e-90	4.51588384025935e-88
KASH5	KASH5	NW_011511555.1:4274482-4297294	55.3162	4.44506	4.00162665652043	1.09650007505541e-89	6.74656815411014e-88
UBXN11	UBXN11	NW_011511613.1:2254185-2275053	99.3679	13.2239	3.28724463376209	1.87788276582287e-89	1.15247250252393e-87
CUNH10orf53	CUNH10orf53	NW_011515641.1:1723911-1738680	5.16384	0	13.5486821448916	2.31226560391889e-89	1.41543687325606e-87
LOC105071539	LOC105071539	NW_011510533.1:3560945-3639828	34.6787	3.70304	3.60874300518866	3.13879796584489e-89	1.91650371471792e-87
LOC105061844	LOC105061844	NW_011511198.1:115280-116857	64.5234	0.103693	9.30912108844805	3.72328160472267e-89	2.26761079662247e-87
CFAP70	CFAP70	NW_011515632.1:9421722-9492923	48.3737	6.14654	3.35745970654778	5.2084469679444e-89	3.164098568172e-87
LOC123618559	LOC123618559	NW_011515158.1:8491090-8497345	35.9538	0.96857	5.5844479054208	6.99138369010148e-89	4.2364960360524e-87
PIWIL1	PIWIL1	NW_011511619.1:1687316-1720203	116.185	10.9208	3.79160573504059	8.59123697905896e-89	5.19282928336269e-87
LOC123618928	LOC123618928	NW_011515430.1:5853128-5865683	23.1803	1.01899	4.88158483359527	9.64539572516895e-89	5.81534964374759e-87
TSSK4	TSSK4	NW_011513511.1:1462147-1467320	59.8892	1.95923	5.31543057549232	1.01321299931698e-88	6.09349852922562e-87
MORN2	MORN2	NW_011516700.1:4913686-4919639	132.869	5.80379	4.87829674993874	1.6972001700039e-88	1.01815038198534e-86
KHDRBS3	KHDRBS3	NW_011544900.1:14703569-14848310	116.283	16.1936	3.21753755971468	2.17821863091184e-88	1.3034547198843e-86
SERPINB6	SERPINB6	NW_011516901.1:1721045-1728289	180.843	20.7102	3.49955965589216	2.31816412226845e-88	1.38374791736203e-86
CYLC1	CYLC1	NW_011512001.1:1528337-1535242	16.0765	0.0899575	7.77775475489934	2.66701084895258e-88	1.58802958638874e-86
KIF2C	KIF2C	NW_011511373.1:772850-790393	108.142	9.63502	3.85949879590654	3.08317023443179e-88	1.83128101350062e-86
LOC105077299	LOC105077299	NW_011510927.1:1280275-1321076	34.3617	3.11911	3.8401193800203	3.33766898005399e-88	1.97754826778705e-86
LOC105063683	LOC105063683	NW_011511616.1:1770162-1775826	77.5515	1.46465	6.10115595244746	3.61239241806342e-88	2.13504848433128e-86
LOC105062784	LOC105062784	NW_011511555.1:5486023-5490356	69.5593	1.53353	5.86704629807489	3.68523419188822e-88	2.17274888620515e-86
CMC2	CMC2	NW_011510931.1:4947093-4962156	146.87	14.1812	3.7431766925914	4.52942369475817e-88	2.66392281812296e-86
TRIM69	TRIM69	NW_011516268.1:9618128-9657060	19.5054	0.779686	4.82622465689201	4.64537004209159e-88	2.72543519633325e-86
STK33	STK33	NW_011516265.1:29971536-30028491	100.828	6.65842	4.30889291456213	1.70809686513842e-87	9.99694935996621e-86
DNAAF3	DNAAF3	NW_011515311.1:1366382-1373210	55.5613	0.595797	6.88522731029597	3.0630671427369e-87	1.78401357177463e-85
CEP126	CEP126	NW_011544909.1:373859-438933	47.3178	2.56114	4.62158979793181	1.08829299562409e-86	6.30789341135161e-85
CUNH11orf42	CUNH11orf42	NW_011516265.1:31807446-31812284	38.0198	1.15011	5.42146158524071	1.58492610311387e-86	9.16431006513746e-85
PIGN	PIGN	NW_011515224.1:1542246-1630125	42.018	6.10181	3.15483657278565	2.39920464571009e-86	1.38392583361681e-84
LOC105067534	LOC105067534	NW_011513243.1:10447844-10510538	34.8151	4.27557	3.43360598431739	2.98552792075567e-86	1.7180030692195e-84
FAM229B	FAM229B	NW_011516269.1:7751467-7759693	501.76	14.7331	5.45908120272276	3.24660573919141e-86	1.8637691702784e-84
VWA3A	VWA3A	NW_011515158.1:4194074-4237607	27.6593	0.893869	5.33760380250916	3.91816294390743e-86	2.24391976138431e-84
CCDC24	CCDC24	NW_011510156.1:516710-520439	45.4364	0.971187	5.90694263926577	6.91222956621581e-86	3.9491871588313e-84
ZNF541	ZNF541	NW_011511555.1:2985170-3010113	78.6663	10.3141	3.31201273670954	7.30958698288758e-86	4.16629095585203e-84
IQCF3	IQCF3	NW_011517149.1:1178262-1181302	45.6377	0.714804	6.36075324442232	7.69676149991929e-86	4.37657556758444e-84
CUNH2orf73	CUNH2orf73	NW_011512850.1:3209618-3229205	33.4555	1.41372	4.94613614252574	9.62965285297666e-86	5.46272221891319e-84
HK1	HK1	NW_011512613.1:1640240-1704907	120.589	16.5655	3.2426321704812	1.18659102994832e-85	6.71543357420754e-84
LUZP2	LUZP2	NW_011516265.1:17753904-18174450	56.3226	7.32544	3.32224848723018	1.25899808816536e-85	7.10845132320374e-84
LOC105074345	LOC105074345	NW_011515311.1:1051751-1059407	27.0174	0.768255	5.58784104745542	2.75760454568509e-85	1.55332109573379e-83
CCDC65	CCDC65	NW_011516006.1:3502030-3509487	47.778	3.11842	4.3125353447988	3.39522795939227e-85	1.90800679422897e-83
FAM50B	FAM50B	NW_011516901.1:2181120-2196554	34.039	0.943313	5.54503890387236	4.80916548729074e-85	2.69627885591188e-83
TPGS2	TPGS2	NW_011514563.1:332915-362767	151.942	20.9205	3.3263054263237	5.22869304965457e-85	2.92465544101424e-83
CCDC60	CCDC60	NW_011517499.1:2685097-2830379	21.8914	0.946186	4.90666650661695	5.84093943575447e-85	3.25951587675266e-83
TEX35	TEX35	NW_011513524.1:3803886-3825233	28.025	2.30644	4.2090506689329	7.72453356648586e-85	4.30064750490475e-83
ERO1B	ERO1B	NW_011515599.1:4301283-4340203	181.891	21.978	3.42784204093856	9.97810571053328e-85	5.54246816273048e-83
LOC105073766	LOC105073766	NW_011515158.1:4327427-4449348	44.9239	5.16094	3.50632309219381	1.11456976429329e-84	6.17672426419903e-83
GUCA1ANB	GUCA1ANB	NW_011544912.1:2550890-2615033	73.7558	0.143383	9.16651598094707	1.15764204482558e-84	6.40064020913238e-83
LOC105078394	LOC105078394	NW_011516557.1:4200261-4213004	22.9407	0.265278	6.79482221164656	1.35739955100926e-84	7.4878527875904e-83
ABCF2	ABCF2	NW_011513053.1:243389-257669	198.933	23.1818	3.48456203480869	2.13226755301315e-84	1.17352963766292e-82
FOXM1	FOXM1	NW_011510761.1:2362185-2371302	64.2999	4.17032	4.31846086058199	2.46758241962076e-84	1.35496814053134e-82
DYDC1	DYDC1	NW_011515632.1:4251609-4274282	59.5549	2.28108	5.08235535743016	2.71966934627802e-84	1.48998140715268e-82
LOC105082587	LOC105082587	NW_011544898.1:1921443-1930856	43.8208	0.930517	5.9089439626374	2.84515980400862e-84	1.55518119947587e-82
DAW1	DAW1	NW_011511680.1:14043609-14082759	38.7355	1.64873	4.92618318610584	7.8834474748457e-84	4.28959649901128e-82
CCDC70	CCDC70	NW_011512597.1:6277052-6277720	127.244	0.275977	8.94174459268236	8.16280830300999e-84	4.43155538549837e-82
SLC9B1	SLC9B1	NW_011513299.1:9328485-9379400	39.4602	4.77816	3.44228666659423	1.31724072635583e-83	7.13510349201681e-82
TEKT1	TEKT1	NW_011517517.1:557104-585350	10.1818	0.370398	5.16406378121766	1.37326183022092e-83	7.42179974729308e-82
CCDC92	CCDC92	NW_011517499.1:7644619-7673527	43.6247	5.67446	3.47788015112422	1.96378661312521e-83	1.05894434985511e-81
LOC105074364	LOC105074364	NW_011515311.1:1500808-1502169	174.731	1.21386	7.48876312177783	2.04592108423234e-83	1.10076059052106e-81
ATL1	ATL1	NW_011516558.1:1304240-1358741	43.6362	4.25069	3.7421052496541	2.59600315286773e-83	1.3935948916379e-81
ARHGAP33	ARHGAP33	NW_011512127.1:5976821-5987707	58.1069	5.78052	3.7088568101397	4.79582062103893e-83	2.56876142014398e-81
LOC123618395	LOC123618395	NW_011510716.1:52331-66775	54.9247	1.25061	5.84499948082947	6.37469691022833e-83	3.40684247344853e-81
FAM186B	FAM186B	NW_011516006.1:3997926-4021180	40.7742	4.13241	3.72960585486269	8.31159780786396e-83	4.43211335550008e-81
CCDC188	CCDC188	NW_011514148.1:166558-168783	35.042	0.17717	7.83610247112752	8.55671726683982e-83	4.55270482339442e-81
DDX25	DDX25	NW_011515235.1:1165350-1180673	98.8576	8.08021	3.99545677713315	9.86227031585915e-83	5.23573094025124e-81
LCA5L	LCA5L	NW_011517549.1:1471229-1486664	34.7251	1.42219	4.98949837030985	1.02233042383516e-82	5.41541740625796e-81
FBXL13	FBXL13	NW_011511553.1:8907592-9073944	9.46161	1.1941	3.33318745947319	1.25748883477771e-82	6.64641014963125e-81
LOC105065027	LOC105065027	NW_011512127.1:5534337-5538359	28.5144	0.473105	6.25426968641815	2.35646207693508e-82	1.24276184611284e-80
P3R3URF	P3R3URF	NW_011510294.1:543611-544335	99.0765	0.0751138	10.2792917998425	2.38828892581632e-82	1.25678467245369e-80
PDE3B	PDE3B	NW_011516265.1:25063623-25192598	35.4812	1.54357	4.90935117452839	3.25062055665198e-82	1.70682474567661e-80
CCDC103	CCDC103	NW_011514977.1:528739-533348	51.5395	2.04843	5.01485166589465	3.318461007456e-82	1.7386417103693e-80
CABS1	CABS1	NW_011517196.1:6849945-6851108	76.2313	0.192465	8.79344679192427	8.99828108260558e-82	4.69397288822181e-80
CFAP46	CFAP46	NW_011510360.1:629887-713781	52.5523	3.85267	4.1345419358623	1.90678681482047e-81	9.92521830985508e-80
AQP7	AQP7	NW_011516693.1:696618-712113	60.2642	0.448549	7.46323997013913	2.53704368453832e-81	1.31772511372687e-79
LOC105083857	LOC105083857	NW_011544912.1:7522768-7541660	558.062	0.844081	9.42934727205606	3.66235527169179e-81	1.89400597197233e-79
SMG9	SMG9	NW_011511555.1:752258-769799	104.129	16.5409	3.02980797153106	3.78766530467799e-81	1.95459820754953e-79
TEX38	TEX38	NW_011510294.1:907699-909030	130.33	0.711979	7.84865443219202	3.96152058115846e-81	2.0399280657828e-79
ANKMY1	ANKMY1	NW_011511614.1:916880-964499	28.585	2.55268	3.86699028861386	4.3567286125243e-81	2.23863083053818e-79
DNAI3	DNAI3	NW_011515636.1:3139164-3202731	17.5701	2.23771	3.35645917799824	5.1789733886603e-81	2.65544114175839e-79
CEP63	CEP63	NW_011511610.1:2129135-2193925	138.831	13.4698	3.82630368468604	6.67252874700189e-81	3.4139445589138e-79
RFESD	RFESD	NW_011511990.1:2269659-2279243	51.5188	2.04913	5.13875359758408	6.86108403059766e-81	3.50294834889833e-79
CHD5	CHD5	NW_011514262.1:13097647-13141990	38.2387	5.62143	3.14358086670654	6.93447912646059e-81	3.5329036330902e-79
POMT1	POMT1	NW_011513939.1:865146-880445	101.374	13.4261	3.26437253100435	1.06486499963176e-80	5.41366536677198e-79
LOC105065430	LOC105065430	NW_011512512.1:2741604-2763638	26.7372	0.822077	5.40942530996167	1.4043588001963e-80	7.12452299566817e-79
ENKUR	ENKUR	NW_011516730.1:970045-987590	73.6107	3.33013	4.85620640127689	1.53152863997036e-80	7.75328296302294e-79
MDH1B	MDH1B	NW_011514985.1:16554204-16570677	13.2268	0.323186	5.73180660363113	7.58719943520068e-80	3.8248411270394e-78
WDR64	WDR64	NW_011511147.1:2022933-2083506	14.4595	1.65676	3.50662875698313	8.66817362891088e-80	4.36061833122318e-78
SYCP2	SYCP2	NW_011514637.1:1019557-1077304	43.61	4.64976	3.79200002306073	1.44267996695782e-79	7.24237416048532e-78
CCDC81	CCDC81	NW_011544909.1:10851339-10941107	17.6713	2.28387	3.33496320843623	1.47625395486062e-79	7.39544674338947e-78
LRRC18	LRRC18	NW_011515641.1:1093272-1112802	95.0267	7.45672	4.0552008544515	1.77376885905691e-79	8.86736615456867e-78
LOC105064046	LOC105064046	NW_011511680.1:7418524-7428506	194.822	20.5615	3.61535572129112	2.59891082420592e-79	1.29653771595936e-77
ZFAND4	ZFAND4	NW_011515641.1:2106272-2166942	68.4675	8.17799	3.37817924217166	3.70634254098869e-79	1.84517418285404e-77
ACSL5	ACSL5	NW_011517503.1:3426129-3492173	96.7412	10.8845	3.48101096549629	3.71833892347761e-79	1.8473138883596e-77
RANGRF	RANGRF	NW_011516271.1:1081505-1088070	107.555	7.73073	4.15113226923301	4.93517668712641e-79	2.44174226359351e-77
BCAP29	BCAP29	NW_011509970.1:4170734-4212017	92.5938	8.60614	3.80457899968275	6.16717574885331e-79	3.04501130184123e-77
BSCL2	BSCL2	NW_011514128.1:2647148-2658654	162.226	25.2604	3.0765014769466	7.33658934691814e-79	3.61496505069092e-77
STK36	STK36	NW_011511680.1:6873529-6898615	35.2839	5.06171	3.45571377625155	7.43591829763285e-79	3.65639949733602e-77
PGAP6	PGAP6	NW_011512519.1:8034967-8061299	82.3455	11.0646	3.28406613242001	1.37786421720629e-78	6.7613966781354e-77
GARIN4	GARIN4	NW_011511988.1:2420497-2424466	38.0278	0.281746	7.44654602153925	1.44077928119e-78	7.05570196559901e-77
CFAP52	CFAP52	NW_011516271.1:1973000-1997972	31.3024	1.41317	4.84446238886571	1.95135394376787e-78	9.53659658546923e-77
TCTE1	TCTE1	NW_011544912.1:4202271-4219067	23.7679	1.00554	4.95207901983068	4.47078657993033e-78	2.1805080238213e-76
SLC4A8	SLC4A8	NW_011516006.1:5331013-5393714	36.2988	4.22452	3.47720508585841	5.41985907359407e-78	2.63803120344753e-76
TMEM190	TMEM190	NW_011515311.1:1517714-1518874	72.7882	0.114194	9.59342815236076	7.19865514255063e-78	3.49673944940577e-76
SPDYA	SPDYA	NW_011511623.1:2397819-2420459	46.8324	2.88271	4.39774203634244	1.19803857238647e-77	5.80770375413855e-76
COPS5	COPS5	NW_011517737.1:1868287-1882967	171.833	23.6926	3.22638838761007	1.37342447290622e-77	6.64449468787452e-76
IZUMO1	IZUMO1	NW_011511555.1:3861357-3865265	39.5631	0.297712	7.19220175502242	1.794797397834e-77	8.66558518278164e-76
CFAP57	CFAP57	NW_011514983.1:542840-598911	8.19705	0.425045	4.58135283417097	2.20157953269827e-77	1.0608253507355e-75
KIAA0895L	KIAA0895L	NW_011515430.1:6333231-6341908	53.3995	2.77704	4.20255622002304	3.66898166364257e-77	1.76434637276086e-75
DNAH17	DNAH17	NW_011512519.1:3076417-3180749	57.7122	6.19489	3.58850577626655	3.78677343556843e-77	1.817348307198e-75
ICA1	ICA1	NW_011511141.1:3807828-3948572	69.0711	3.2602	4.8171440316593	4.3895550692877e-77	2.10243040803648e-75
SH3GL3	SH3GL3	NW_011513546.1:2734667-2839523	38.8001	3.11562	3.9996982306189	4.9567633578523e-77	2.36937238117577e-75
CLUAP1	CLUAP1	NW_011512008.1:1389471-1419230	124.868	19.1973	3.08200118968572	6.1098498505463e-77	2.91475063645545e-75
CMKLR1	CMKLR1	NW_011515675.1:233661-276749	17.5547	2.32334	3.2978067502031	6.61715997436515e-77	3.15050338779496e-75
GTSF1L	GTSF1L	NW_011514637.1:12267366-12267830	124.751	0	13.1503658152355	9.68428834644759e-77	4.60166699329418e-75
TMED4	TMED4	NW_011517499.1:736974-739595	232.754	24.1086	3.63984008441117	1.23295090062552e-76	5.84701379672132e-75
TSPYL6	TSPYL6	NW_011512850.1:3160156-3161409	170.953	6.62033	5.07476883175864	1.33346395213373e-76	6.31120335215009e-75
CLIP4	CLIP4	NW_011511623.1:2152418-2256069	85.348	12.1985	3.21848498047727	1.39947157826375e-76	6.61057480157812e-75
LOC105081246	LOC105081246	NW_011517677.1:413513-449078	21.5556	0.176421	7.31819567367864	1.41920975809992e-76	6.69063995193826e-75
ITGB1BP1	ITGB1BP1	NW_011515960.1:1584948-1593731	194.568	19.223	3.69915444837799	1.48682857851612e-76	6.99567422942604e-75
PPP1R36	PPP1R36	NW_011515408.1:9214779-9246792	48.8342	3.40873	4.18879949134623	1.57988323832674e-76	7.41895854929323e-75
EFHD1	EFHD1	NW_011511614.1:6473610-6510008	19.3391	1.22149	4.35526864714345	2.33304063184249e-76	1.09343052737681e-74
CPA5	CPA5	NW_011511605.1:8946837-8968081	32.1445	2.79048	3.9116859735894	2.71462379396711e-76	1.26978776920146e-74
CUNH22orf31	CUNH22orf31	NW_011512590.1:2826217-2828070	62.6717	0.671977	6.83391241450355	3.06405680090713e-76	1.43044955242349e-74
FBXO24	FBXO24	NW_011516575.1:124266-135470	31.8269	1.8302	4.48615205402941	3.18954463810326e-76	1.48614200263934e-74
LOC105068477	LOC105068477	NW_011513418.1:1026791-1030021	201.357	24.241	3.43135069243145	3.25033834541544e-76	1.51153331272459e-74
EFHB	EFHB	NW_011514978.1:1960710-2005581	19.6573	1.08787	4.56555861218564	3.6270880280226e-76	1.68347397138163e-74
TEX55	TEX55	NW_011517767.1:10007021-10033241	68.2349	0.303478	8.20373901271557	7.10940603577608e-76	3.293384309546e-74
BRDT	BRDT	NW_011512444.1:1963644-2005680	126.054	8.96067	4.2042182740679	7.4104898012021e-76	3.42624495702593e-74
MAPRE3	MAPRE3	NW_011511623.1:3807046-3834984	64.229	10.823	2.94831375874777	1.65977692163681e-75	7.6592321176148e-74
TMEM232	TMEM232	NW_011517961.1:6110155-6306208	19.2149	2.85457	3.45002836615433	1.71618755931472e-75	7.90434485092438e-74
LOC105066261	LOC105066261	NW_011512597.1:16251805-16347686	16.2284	1.89357	3.4815506987193	1.98258096413061e-75	9.11379555848238e-74
MEA1	MEA1	NW_011544912.1:3257261-3259061	520.954	48.6726	3.7425189152041	2.70124251516826e-75	1.23936931919651e-73
COIL	COIL	NW_011512521.1:3774280-3789451	123.135	14.8843	3.42806874631764	2.82432264199785e-75	1.29336729231642e-73
HORMAD2	HORMAD2	NW_011512590.1:3484233-3540592	33.3749	0.919923	5.55814521776003	4.98149961711907e-75	2.27687742499789e-73
LOC105073759	LOC105073759	NW_011515158.1:2136327-2142115	16.1385	0.195705	6.68961733083193	7.96469743702035e-75	3.63347680035628e-73
ODAD4	ODAD4	NW_011517136.1:894795-924187	17.3107	1.29162	4.12201365486997	8.67633594730967e-75	3.95061399225129e-73
IHO1	IHO1	NW_011517149.1:2920497-2938574	20.5206	1.42953	4.22072033669859	8.76364414322247e-75	3.98281069812057e-73
CPXCR1	CPXCR1	NW_011514851.1:1133410-1134282	69.1358	0.110845	9.29513135979775	1.03252994322652e-74	4.6836651262124e-73
TEX51	TEX51	NW_011510364.1:4434930-4437871	25.9025	0.225091	7.15536949364329	1.50097248320992e-74	6.79572371832172e-73
HOMEZ	HOMEZ	NW_011513511.1:911155-923056	73.5769	8.95609	3.37834177822085	1.74764550103004e-74	7.89764622273386e-73
LOC105079010	LOC105079010	NW_011510931.1:7194934-7266584	83.9864	6.34119	4.08060015512742	1.76261332984225e-74	7.9503138088148e-73
AP2B1	AP2B1	NW_011511770.1:109995-212427	344.236	52.432	3.09041368473339	3.62692252124252e-74	1.63286365515451e-72
CUNH6orf118	CUNH6orf118	NW_011510266.1:476095-497932	24.4596	1.13117	4.81961444922598	3.9221076468851e-74	1.76245121900103e-72
TMEM63C	TMEM63C	NW_011511612.1:1064689-1133954	15.3749	1.32495	3.91358846914224	5.85526119051878e-74	2.62622144911567e-72
FKBP11	FKBP11	NW_011516006.1:3509851-3513235	83.4499	7.44542	3.85504701124318	7.74631517940228e-74	3.46792125083838e-72
AQP8	AQP8	NW_011515158.1:2050000-2058538	41.3373	1.34422	5.30808696813163	1.13543697734729e-73	5.07373290659693e-72
CUNH20orf85	CUNH20orf85	NW_011514637.1:2380744-2388534	30.3203	0.5981	6.02857920506556	1.43806669775858e-73	6.4140982303745e-72
LOC105078154	LOC105078154	NW_011509478.1:18503-75611	38.6994	4.59829	3.45710493137942	1.72454434635122e-73	7.67758184323634e-72
LOC105074919	LOC105074919	NW_011515567.1:2295827-2407942	84.5766	6.0101	4.15192928649536	1.87070260714001e-73	8.31284810387622e-72
IQCE	IQCE	NW_011510929.1:1704693-1745667	81.954	11.5604	3.20141569893079	1.9146458411509e-73	8.49239216344861e-72
CFAP36	CFAP36	NW_011512850.1:4169153-4190018	134.849	18.6684	3.22939895832851	2.49753892944705e-73	1.10573697695593e-71
LY6G6C	LY6G6C	NW_011515227.1:371671-374410	27.7809	0.0449065	9.44756878117257	2.95618864676444e-73	1.3063849496825e-71
GPA33	GPA33	NW_011513397.1:3845067-3877953	10.3322	0.353276	5.25086012369695	3.01132046364527e-73	1.32830231333882e-71
MOV10L1	MOV10L1	NW_011514259.1:877656-915670	91.189	13.5094	3.13139570197641	3.63472582817507e-73	1.60034643986952e-71
SLC4A11	SLC4A11	NW_011544902.1:4477963-4492851	69.0609	8.25102	3.55312298788075	5.61152601692096e-73	2.46619374179552e-71
DDX20	DDX20	NW_011511616.1:2070738-2079843	171.831	27.1942	3.03490207253011	7.1010054306751e-73	3.11509554505447e-71
PLAC8L1	PLAC8L1	NW_011514979.1:838278-855120	23.0426	0.856763	5.12396785658413	7.79171475836125e-73	3.41186108287658e-71
DNAH14	DNAH14	NW_011511147.1:6861630-7120781	28.463	4.34153	3.09157829164162	7.90639989478815e-73	3.45577362250157e-71
LOC123616229	LOC123616229	NW_011513243.1:10518853-10524630	24.7229	0.97795	5.03398015466744	8.0571614844577e-73	3.51526630874631e-71
FBXW5	FBXW5	NW_011513475.1:1592229-1596750	169.059	19.3521	3.49837615334069	8.39203231020495e-73	3.65472245581993e-71
CCDC154	CCDC154	NW_011512008.1:3121717-3129526	12.1646	0.275161	5.81772967951436	9.39095379514164e-73	4.08234288529382e-71
FBXO43	FBXO43	NW_011513933.1:1506957-1515473	24.4767	0.945986	5.06761284715853	9.56328536028868e-73	4.14973952089488e-71
LOC105067086	LOC105067086	NW_011513077.1:6350314-6350879	82.8832	0	12.8418234307394	1.31126952943549e-72	5.67964325421191e-71
CUNH9orf24	CUNH9orf24	NW_011516693.1:1191003-1206320	33.2575	3.9051	3.46906813631637	1.38485488888117e-72	5.98756358803469e-71
DYRK3	DYRK3	NW_011515635.1:762728-771769	104.261	11.4441	3.70276163190703	1.69899603400307e-72	7.33257353092406e-71
ZSWIM2	ZSWIM2	NW_011514985.1:7255601-7274279	24.0777	1.13785	4.79226631669148	1.75485572382868e-72	7.56005708240449e-71
TEX2	TEX2	NW_011511653.1:5377500-5501887	182.869	30.3162	2.97434330831562	1.78938167833619e-72	7.69498257228587e-71
DNAJB1	DNAJB1	NW_011513414.1:137469-150626	253.813	30.3737	3.43963135217971	3.509711222782e-72	1.50660161899601e-70
PMIS2	PMIS2	NW_011512127.1:5788839-5789381	138.395	1.21104	7.16826966826291	3.76678867341199e-72	1.61406894655704e-70
STIL	STIL	NW_011510294.1:1125530-1254815	20.0065	3.06353	3.08506196063878	4.01671494994583e-72	1.71809433046168e-70
AMN	AMN	NW_011517098.1:12320166-12328204	27.2869	0.727479	5.58239750087032	4.66179020063248e-72	1.99046828566507e-70
TSACC	TSACC	NW_011513412.1:679280-687773	46.6514	2.83458	4.41222889045336	6.67033794650347e-72	2.84300940256301e-70
SH3GLB1	SH3GLB1	NW_011515636.1:1898406-1921170	184.961	27.5857	3.12215731279443	8.15749763892218e-72	3.47069704509888e-70
LOC105061689	LOC105061689	NW_011511150.1:12019262-12082872	23.103	1.42874	4.12091875449914	9.28027738079385e-72	3.9414077173368e-70
CUNH11orf65	CUNH11orf65	NW_011517189.1:1485921-1519382	44.9699	1.79292	4.63841374715489	2.8803578096102e-71	1.22114957596124e-69
PLEKHM2	PLEKHM2	NW_011514262.1:6237928-6252467	121.524	19.5889	3.00885974017949	3.65906082943498e-71	1.54855068188927e-69
ALPL	ALPL	NW_011514262.1:2104648-2155968	48.0228	8.02391	2.93585677786523	4.15517216352542e-71	1.75232884421715e-69
DNAI1	DNAI1	NW_011516693.1:1251565-1307634	17.4082	1.43931	3.9799730536681	4.91595873171653e-71	2.06953238116263e-69
LOC105080784	LOC105080784	NW_011517503.1:9352368-9388914	91.4655	15.1399	2.97238513509575	5.76383565944277e-71	2.42222417660225e-69
GLB1L3	GLB1L3	NW_011512462.1:178856-199516	31.5795	1.19361	5.05570117153108	6.45579737410724e-71	2.70827471659226e-69
CCDC42	CCDC42	NW_011516271.1:1408787-1419104	19.2911	0.607468	5.36070304630316	8.88883772285523e-71	3.70950521735016e-69
DUOX2	DUOX2	NW_011516268.1:9766804-9785175	13.7272	1.18995	3.8988867695248	9.79916710556367e-71	4.0823057962692e-69
PPP1R2	PPP1R2	NW_011514844.1:8534203-8546217	125.719	16.2476	3.33604778346234	1.04984038102497e-70	4.36602595893852e-69
LOC105067074	LOC105067074	NW_011513077.1:731325-804617	4.33995	0.328667	4.08817	1.51476356724743e-70	6.28862743246873e-69
MDC1	MDC1	NW_011515227.1:847683-862832	157.024	18.9502	3.4350834650572	2.01213529883551e-70	8.32468941911327e-69
LOC105066805	LOC105066805	NW_011512871.1:56528-88273	14.3978	0.640587	4.8614592767162	2.25726473924495e-70	9.32277533268879e-69
MAPT	MAPT	NW_011514557.1:162244-268403	15.0082	2.27404	3.10485013730199	2.33428758966963e-70	9.62432388345577e-69
CCDC27	CCDC27	NW_011514262.1:14816552-14831806	12.3669	0.335538	5.5716339922583	3.59021070804718e-70	1.47771348456775e-68
TTC39A	TTC39A	NW_011512834.1:2810216-2858419	37.9857	3.80533	3.70720095017282	3.76409367037316e-70	1.54662999510744e-68
ODAD1	ODAD1	NW_011511555.1:3500925-3522681	36.9667	4.29549	3.44682199534389	3.84464670824847e-70	1.57702807540394e-68
IPO5	IPO5	NW_011514982.1:8069619-8101888	188.894	36.846	2.73365837819324	3.88557045587805e-70	1.59109468701791e-68
LOC123616973	LOC123616973	NW_011513709.1:1036143-1041632	49.4389	1.39635	5.41643623346596	5.55712577054897e-70	2.27169999983123e-68
CYLC2	CYLC2	NW_011513243.1:18167364-18176583	24.2841	0.844807	5.21927654163571	5.60605412954672e-70	2.28780399477216e-68
CCNE2	CCNE2	NW_011516759.1:976464-991820	21.9856	2.11192	3.75468101738843	1.38947719170484e-69	5.65116859188973e-68
PSME4	PSME4	NW_011512850.1:2886547-2971461	96.2016	16.5716	2.90985387258685	1.90466490338498e-69	7.73339069739864e-68
CUNH1orf167	CUNH1orf167	NW_011514262.1:8834904-8849958	40.5934	3.99073	3.72583805712963	2.83978600978426e-69	1.14913162041793e-67
SSMEM1	SSMEM1	NW_011511605.1:9050227-9056697	93.2661	0.685037	7.47097395487307	3.73573685227885e-69	1.5066006976014e-67
GRHL3	GRHL3	NW_011514262.1:18537-52497	36.5265	2.9543	4.00105314664168	6.2410338094677e-69	2.51274911563737e-67
RNF6	RNF6	NW_011512597.1:16221753-16230356	83.854	8.7282	3.65875655125912	6.34460336307338e-69	2.55016921776062e-67
FSIP2	FSIP2	NW_011514985.1:6494791-6582494	71.0282	6.92314	3.74499801893821	9.05180466866855e-69	3.63222583326706e-67
TEX50	TEX50	NW_011513524.1:80025-81586	83.7843	1.31997	6.34806587352649	1.17748182738339e-68	4.71700399497359e-67
LRRC27	LRRC27	NW_011510360.1:1011708-1041926	108.252	17.3632	3.07779010906669	1.29128809448147e-68	5.16429151919624e-67
PAPOLB	PAPOLB	NW_011510927.1:2470709-2473178	107.86	8.17475	4.10355445673881	1.40263297801829e-68	5.60026305166835e-67
ANO10	ANO10	NW_011511178.1:4341329-4514111	78.8666	13.998	2.87574451349387	1.46528536369649e-68	5.84069561250183e-67
LRAT	LRAT	NW_011516836.1:4149515-4158004	44.1858	0.791553	5.22293900012275	1.62315856141899e-68	6.45925586066502e-67
CUNH16orf95	CUNH16orf95	NW_011516738.1:1182838-1194443	47.4978	1.6969	5.17680181938911	1.70173179063817e-68	6.76072120002543e-67
PDE4A	PDE4A	NW_011513414.1:2378005-2404351	61.0253	3.71042	4.37096773613096	2.15201714471317e-68	8.52141970371903e-67
ANKAR	ANKAR	NW_011514985.1:9202765-9261932	18.8497	3.13722	2.96766171291814	2.9371276565942e-68	1.15919926394136e-66
STARD10	STARD10	NW_011544906.1:1177451-1199954	117.141	12.5305	3.60813478574303	3.39275783578915e-68	1.33682458173393e-66
LOC105080304	LOC105080304	NW_011517149.1:1173174-1177562	25.6205	0.571255	5.84939890722158	3.44796542934626e-68	1.35635046627201e-66
ULK2	ULK2	NW_011509917.1:1567331-1637649	94.8334	18.1816	2.75812314469182	3.76852747343233e-68	1.48002594521247e-66
TPPP2	TPPP2	NW_011511992.1:575797-577472	420.119	0.345258	10.6005784001455	3.85491602852834e-68	1.51147982059749e-66
CAMK4	CAMK4	NW_011517961.1:6653476-6846478	30.1864	3.90062	3.31414206984657	4.02667442954517e-68	1.57624925956551e-66
EZH2	EZH2	NW_011513519.1:741778-775834	58.4012	9.71517	2.96330330779019	5.13805801681108e-68	2.00802671288923e-66
ANKRD60	ANKRD60	NW_011514637.1:2338940-2348435	24.2246	0.53312	5.88836008064449	5.29450343770572e-68	2.06580332505994e-66
BSPRY	BSPRY	NW_011514248.1:3514653-3527623	34.1577	2.10225	4.40385867354648	7.06802284419118e-68	2.75331617157811e-66
SPATA16	SPATA16	NW_011511611.1:1837323-2041335	32.1188	1.44609	4.84915244329609	7.24047707694206e-68	2.81592362947004e-66
SPAG17	SPAG17	NW_011510931.1:9731689-9921792	21.1777	1.60243	4.11634744344604	7.30658782016682e-68	2.83703691476898e-66
FNDC7	FNDC7	NW_011514133.1:247984-269096	11.2799	0.33167	5.46872370910474	1.00943141494664e-67	3.91313670970266e-66
FAM184B	FAM184B	NW_011544905.1:7776943-7878271	18.5029	3.0742	2.95694247125804	1.13916163435014e-67	4.40892299643001e-66
IZUMO3	IZUMO3	NW_011514272.1:2856807-2859689	37.9756	0.537769	6.49301347883361	1.1429730089629e-67	4.41655077666244e-66
AZIN2	AZIN2	NW_011512866.1:836191-868049	60.4038	3.36173	4.56243588634929	1.59175595437932e-67	6.14079998091416e-66
LOC105072521	LOC105072521	NW_011514977.1:8943-12651	54.908	0.0674967	10.0021823270982	2.42553566637723e-67	9.3424002970125e-66
SLC44A5	SLC44A5	NW_011515636.1:10593269-10911702	18.2601	0.670674	5.16062201293447	3.16558748605832e-67	1.21538299704729e-65
CDC14A	CDC14A	NW_011512444.1:8188046-8330157	23.3511	3.96758	2.95655740183305	3.24659774761674e-67	1.24449456153053e-65
SAMD15	SAMD15	NW_011511612.1:959298-968520	23.0845	0.965902	4.95993939377955	4.79940346366968e-67	1.83678605285834e-65
FAM221B	FAM221B	NW_011513243.1:12112970-12121766	18.4428	0.525609	5.51134580623428	5.72704507769381e-67	2.18831486758504e-65
STK17A	STK17A	NW_011517499.1:1331510-1358347	106.735	18.9631	2.86911659742516	6.77319235622039e-67	2.58393519522837e-65
SLC22A16	SLC22A16	NW_011516269.1:6555322-6578217	27.5454	2.15699	4.06048036208901	1.18233809909949e-66	4.50339444857005e-65
LETM2	LETM2	NW_011509947.1:606-12335	22.4813	1.00463	5.08609589525455	1.51167281516298e-66	5.73957292288779e-65
USP44	USP44	NW_011515580.1:1812609-1835995	39.2371	1.96461	3.62868858319564	1.8006586555545e-66	6.82600396503723e-65
RCC1	RCC1	NW_011511613.1:695975-710578	46.8301	5.62161	3.40472509253024	3.05006392357102e-66	1.15258793559071e-64
ACSS1	ACSS1	NW_011544904.1:8111216-8134952	149.043	24.0602	3.01019950408024	3.15958651054424e-66	1.19209808029905e-64
KIF9	KIF9	NW_011510716.1:250966-294295	21.2246	2.6502	3.34290091827441	3.22423408158856e-66	1.21457960787754e-64
LOC105073768	LOC105073768	NW_011515158.1:4564649-4636282	13.0987	1.55906	3.44988479752148	3.6097193392119e-66	1.35766183798948e-64
LOC105065154	LOC105065154	NW_011512250.1:1201074-1243844	228.552	48.2486	2.61915962515649	3.78673599905651e-66	1.42201122117934e-64
CREM	CREM	NW_011516559.1:123713-175192	145.431	18.7633	3.32204019549599	4.48773349668063e-66	1.68261957791169e-64
ARMC3	ARMC3	NW_011516730.1:2407603-2469991	39.5049	3.3177	3.96014866539634	4.80110986562525e-66	1.7945082918309e-64
ATG9A	ATG9A	NW_011511680.1:7311689-7320466	108.632	16.9077	3.06321590766661	6.11888214452465e-66	2.28349449362385e-64
SGSM2	SGSM2	NW_011514557.1:1310546-1345863	49.6502	9.62734	2.7415687489793	6.99224995910309e-66	2.60537313693537e-64
CUNH19orf71	CUNH19orf71	NW_011516557.1:2269800-2273182	88.3505	1.76052	6.00759569291011	7.70928784443357e-66	2.86809412581439e-64
HAGHL	HAGHL	NW_011512519.1:7763331-7766812	102.027	11.0096	3.5437923517561	1.08791655320106e-65	4.04112161154995e-64
CUNH5orf49	CUNH5orf49	NW_011517677.1:5376059-5378136	92.0839	3.07147	5.28916014307098	1.93802116299898e-65	7.18775205986455e-64
PDE10A	PDE10A	NW_011510266.1:510710-1040086	41.4072	9.33014	2.59198393849632	2.04269570810622e-65	7.56427873637606e-64
IFT140	IFT140	NW_011512008.1:3000623-3070458	79.26	17.3334	2.60010015951805	2.12087655560734e-65	7.84168780097899e-64
TEX36	TEX36	NW_011510360.1:6095312-6105535	16.5728	0.557203	5.2585135188028	2.15164644791603e-65	7.94321664064507e-64
DNAJB13	DNAJB13	NW_011544906.1:2042125-2060604	48.1736	6.17905	3.22729140824695	2.86344369164464e-65	1.05547150268364e-63
SUN5	SUN5	NW_011515153.1:4034473-4048579	47.9696	0.0934627	9.32534323581711	2.95532300335427e-65	1.0876676501302e-63
LOC105063516	LOC105063516	NW_011511613.1:3629533-3656825	59.945	0.981683	6.32911102559913	5.22328535889824e-65	1.91941738854705e-63
REXO5	REXO5	NW_011515158.1:5033612-5067616	75.5249	12.4215	2.92061504811346	7.63329961213123e-65	2.80074399835934e-63
CUNH11orf71	CUNH11orf71	NW_011513285.1:4705779-4706399	243.549	8.54554	5.18548430178432	7.94786879328582e-65	2.91171083303338e-63
TMEM247	TMEM247	NW_011516700.1:10971667-10977201	40.1325	0.99973	5.70504417992651	1.18534325321205e-64	4.33589888781653e-63
FAM214B	FAM214B	NW_011513243.1:11604008-11615418	55.4266	6.19573	3.36001725935909	1.27083874906953e-64	4.64155960771271e-63
CABYR	CABYR	NW_011514468.1:563085-580182	383.682	32.8431	3.40562493229609	1.37208679690791e-64	5.00373780829822e-63
LRRC73	LRRC73	NW_011544912.1:3600335-3603505	33.4365	1.1612	5.20819290503914	1.53198736239602e-64	5.57838675994765e-63
SYCE3	SYCE3	NW_011514259.1:1221615-1244242	43.6447	2.18921	4.66988533448995	1.59645700266717e-64	5.80433064181839e-63
CCDC180	CCDC180	NW_011513243.1:14138933-14188601	24.259	2.37129	3.74267968270295	1.63793681491985e-64	5.94613189271054e-63
LOC105062764	LOC105062764	NW_011511555.1:4147018-4160822	20.8853	1.09479	4.6207843775535	1.8442796941394e-64	6.68509600310712e-63
OSBP2	OSBP2	NW_011512590.1:3889782-3998466	75.8964	4.32112	4.54520301757459	1.89878714483281e-64	6.86194221798315e-63
CFAP45	CFAP45	NW_011513761.1:1283110-1307840	17.7785	1.51838	3.93569964946245	1.9034666742852e-64	6.86850922047333e-63
ABCC12	ABCC12	NW_011512198.1:1589245-1645058	19.0731	0.422183	5.8833569571302	2.75822510904457e-64	9.93789335084587e-63
LRRC71	LRRC71	NW_011513412.1:223758-234717	31.708	1.9497	4.40810022310459	2.93084961518453e-64	1.05440280908498e-62
TDRD7	TDRD7	NW_011513243.1:14205425-14261506	150.091	28.9124	2.78212765704423	3.48699033726103e-64	1.25072974787617e-62
LOC105067677	LOC105067677	NW_011513270.1:10139189-10158552	25.531	2.9179	4.01925035335673	4.03655817460967e-64	1.44569029787961e-62
CCDC89	CCDC89	NW_011544909.1:11449422-11453967	17.1466	0.361839	5.90146038274659	6.90701786027457e-64	2.46638096093971e-62
CFAP251	CFAP251	NW_011517499.1:6320426-6385869	9.98164	1.13394	3.52131781837964	1.23386488068451e-63	4.3993791496145e-62
KCTD19	KCTD19	NW_011515430.1:6427325-6456049	34.596	1.43889	4.97808866887235	1.31318356308931e-63	4.66831893035423e-62
IRAK1BP1	IRAK1BP1	NW_011544903.1:3031880-3051699	52.1109	8.74222	2.96990018359284	1.39658550380789e-63	4.95746534754054e-62
LOC105061635	LOC105061635	NW_011511150.1:14886268-14981416	2.88201	44.2876	-3.45303	2.79449885701784e-63	9.90499181285083e-62
ERGIC2	ERGIC2	NW_011511552.1:13546125-13576057	49.2784	9.29397	2.78165828143365	2.91895934966984e-63	1.03308773679465e-61
SPATA32	SPATA32	NW_011514977.1:280490-285725	29.1744	1.43969	4.71726980485181	3.15558667752943e-63	1.11519083820318e-61
ZFP57	ZFP57	NW_011511150.1:225298-229846	14.5935	0.177335	6.70561494180062	3.455920338079e-63	1.21953330047858e-61
LOC105084051	LOC105084051	NW_011511150.1:84995-102958	49.4554	8.13514	2.9827408664402	3.47626643223484e-63	1.22491173726736e-61
LOC105080829	LOC105080829	NW_011517505.1:389219-411277	53.887	5.16332	3.75770741703157	4.64823828991191e-63	1.63547105578777e-61
PHYHIPL	PHYHIPL	NW_011514272.1:11182497-11228574	30.1582	2.64518	3.89734850840358	4.8058544610819e-63	1.68845217640002e-61
CISD1	CISD1	NW_011514272.1:11999078-12013133	142.979	9.60796	4.27946687742254	5.22881150393686e-63	1.83436492468522e-61
NCAPH	NCAPH	NW_011514758.1:5027926-5055624	69.0185	10.1156	3.14214999862705	5.27672096969138e-63	1.8484700202732e-61
PLIN3	PLIN3	NW_011516557.1:3168050-3189557	111.625	12.5887	3.52154653319076	5.36984852206028e-63	1.87835109526762e-61
ZNF683	ZNF683	NW_011511613.1:2207926-2214570	40.6133	1.89615	4.78395286310454	6.16331755180245e-63	2.14963616239901e-61
LOC105077356	LOC105077356	NW_011510927.1:1550825-1565518	66.8866	4.81464	4.16670477964711	8.64002250541167e-63	3.00908534165252e-61
LOC105069619	LOC105069619	NW_011510373.1:2925565-2987039	11.2164	0.703	4.3870326321105	8.66927899100313e-63	3.01489882127697e-61
CATSPER4	CATSPER4	NW_011511613.1:2324507-2339470	5.86699	0.131536	5.82801749687261	9.9021768638364e-63	3.43370861307252e-61
RIBC1	RIBC1	NW_011510998.1:280635-293293	39.1323	3.38526	3.89828095514687	1.11009566027392e-62	3.84384638729192e-61
SPAG5	SPAG5	NW_011514557.1:4208813-4222706	63.3566	7.07839	3.53086161834219	1.24315768173145e-62	4.29838785746799e-61
DNAAF2	DNAAF2	NW_011516558.1:2035395-2041944	37.0995	2.85934	4.07199129718699	1.26958725854354e-62	4.38345551885049e-61
GPR135	GPR135	NW_011515408.1:5365933-5367151	67.7356	1.98334	5.44507820706587	1.35096607497563e-62	4.65772728952806e-61
FAIM2	FAIM2	NW_011516006.1:4209397-4239213	43.4504	4.98534	3.50401334506565	1.40523019782606e-62	4.83786281593028e-61
NUP155	NUP155	NW_011510457.1:727936-780190	133.101	20.8312	3.04968614137158	1.81833726631662e-62	6.25112049319965e-61
TTLL6	TTLL6	NW_011514988.1:3032865-3059972	9.15696	0.440121	4.76687989430558	2.11810053039576e-62	7.27123609833715e-61
ARMH1	ARMH1	NW_011511373.1:710900-754213	33.7499	2.69941	4.03344844109625	2.9207186204405e-62	1.001222343087e-60
CUNH11orf1	CUNH11orf1	NW_011517118.1:951493-956017	33.4299	0.709847	5.96829434777677	2.99297803684601e-62	1.02452925780538e-60
CABIN1	CABIN1	NW_011513709.1:610261-703584	78.6981	16.7846	2.60612315140744	3.37613773817503e-62	1.15404275164171e-60
CUNH3orf62	CUNH3orf62	NW_011517149.1:2909830-2915193	23.7494	0.873735	5.13289546241895	5.3409539300286e-62	1.82306586778046e-60
SRRM5	SRRM5	NW_011511555.1:675162-677253	43.0339	1.27784	5.43057173218412	5.38710886333176e-62	1.83620829949586e-60
LOC105083208	LOC105083208	NW_011544904.1:7822674-7827825	50.4017	2.04763	4.97735516671163	6.42377207636318e-62	2.18645155665831e-60
SCCPDH	SCCPDH	NW_011511147.1:5160302-5190483	151.571	26.4571	2.89897310222917	6.5789265924188e-62	2.23608955398982e-60
CUNH4orf45	CUNH4orf45	NW_011513716.1:2258663-2304432	12.1014	0.431078	5.19284873958467	7.05292697309044e-62	2.39380531324297e-60
LOC105073767	LOC105073767	NW_011515158.1:4450907-4554937	45.7747	5.21115	3.49278569252941	7.5682066779312e-62	2.56506620683103e-60
SLC25A38	SLC25A38	NW_011511178.1:1941286-1951810	64.6713	9.22553	3.18145639059677	9.0566105642312e-62	3.06519643299424e-60
ASB5	ASB5	NW_011513270.1:15809668-15873581	43.3487	7.62099	2.91221366512526	9.16737458558731e-62	3.09831437402469e-60
CCDC158	CCDC158	NW_011517196.1:2637511-2707071	43.9757	7.99077	2.83343901238005	9.22640271638827e-62	3.11387847513998e-60
GALNT3	GALNT3	NW_011517956.1:8763030-8785377	23.5737	0.653463	5.56255094070674	9.83061142837659e-62	3.31313696397928e-60
LOC105071392	LOC105071392	NW_011514468.1:2531326-2567118	28.882	1.21202	4.96797191510986	1.04527486634009e-61	3.51787036363209e-60
CNTD1	CNTD1	NW_011517136.1:289750-296986	30.239	0.933442	5.37841	1.07536393588164e-61	3.61406624725713e-60
WDR74	WDR74	NW_011514128.1:2751377-2756531	109.799	13.176	3.46456405269366	1.24132326821635e-61	4.1659850551216e-60
YBX1	YBX1	NW_011514983.1:1041637-1061111	1629.01	246.488	3.10958706684822	1.53251778526752e-61	5.13607496861443e-60
TLCD3A	TLCD3A	NW_011514557.1:2425363-2446873	29.4977	4.68899	3.02765732986246	1.63850749178591e-61	5.4836298149086e-60
LOC105064914	LOC105064914	NW_011512008.1:1976419-1985403	22.0639	1.32191	4.42277007462724	1.69210943178898e-61	5.65513341576718e-60
BLZF1	BLZF1	NW_011513397.1:5623000-5645050	59.9612	11.7068	2.73656428442383	2.01044977015183e-61	6.70970134694899e-60
NUP42	NUP42	NW_011517028.1:934040-946571	55.8584	4.80855	3.90129560951305	2.11412474399308e-61	7.04590796623027e-60
CELSR3	CELSR3	NW_011517149.1:3308265-3332341	10.7254	0.548979	4.6571754253655	2.19245706296741e-61	7.29683768140999e-60
LOC105075489	LOC105075489	NW_011515636.1:3489001-3526235	39.7338	7.25842	2.83186057163012	2.26599522024983e-61	7.53113868491896e-60
PRSS38	PRSS38	NW_011510363.1:918204-1013766	19.4552	3.18615	2.98701499247031	2.71651476603926e-61	9.01597348905644e-60
LOC105065103	LOC105065103	NW_011512127.1:5987764-5994986	31.9439	2.26216	4.16086657008205	3.21267146365926e-61	1.06479647019292e-59
ECHDC1	ECHDC1	NW_011516269.1:18768254-18816092	68.4677	16.8099	2.50892868738185	3.93243356196601e-61	1.30155414831636e-59
RBM47	RBM47	NW_011515567.1:6822352-6889689	27.4365	4.76525	2.89992073618261	4.58332750058656e-61	1.5148970620396e-59
ASCC2	ASCC2	NW_011512590.1:3283296-3318577	60.0281	10.3836	2.9050272812709	4.68333508931606e-61	1.54582267954922e-59
DYNLT2	DYNLT2	NW_011516296.1:499908-517247	14.3041	0.985021	4.59492574129737	5.19753561420674e-61	1.71318770052891e-59
MPIG6B	MPIG6B	NW_011515227.1:367379-370640	30.1091	0.643854	5.88832317053565	5.7374189441177e-61	1.88854739345745e-59
SLC41A2	SLC41A2	NW_011517687.1:1452157-1553710	35.9614	5.78182	3.02062328529109	8.77517543592998e-61	2.8845083528846e-59
PTGES3L	PTGES3L	NW_011517136.1:173579-178091	49.1688	3.3996	4.21251787385239	1.0174946515859e-60	3.34005494657392e-59
CFAP58	CFAP58	NW_011517816.1:1074369-1166331	18.2821	2.0145	3.57043045384704	1.26133001077255e-60	4.13481898066913e-59
TSPAN6	TSPAN6	NW_011510978.1:178181-182680	245.551	37.8135	3.04308717352808	1.31128735178679e-60	4.2927218681413e-59
MGAT4C	MGAT4C	NW_011514683.1:100426-108695	25.6508	1.5579	4.42028650169155	1.32112898684962e-60	4.3190478431122e-59
KATNAL2	KATNAL2	NW_011515224.1:12151788-12219251	27.0023	5.36895	2.74850426363977	1.57483672907057e-60	5.13448127048605e-59
LRRC9	LRRC9	NW_011515408.1:5711799-5794509	12.0668	0.906011	4.12210679970426	1.59427043302634e-60	5.19078878031208e-59
OTUB2	OTUB2	NW_011517098.1:5108600-5126526	30.3167	4.37182	3.17485701496465	1.89085225437436e-60	6.14808817018526e-59
LARP1B	LARP1B	NW_011513121.1:591689-686358	43.0925	7.40278	2.96408451211179	2.74523892457775e-60	8.90199368029293e-59
AFAP1	AFAP1	NW_011510551.1:3103993-3180249	116.476	21.3069	2.75067490559178	2.886694331934e-60	9.34805899987695e-59
CCDC40	CCDC40	NW_011512519.1:2059407-2095293	18.4322	2.27806	3.39365467466396	4.60277558468991e-60	1.48852025512425e-58
GOT1L1	GOT1L1	NW_011509947.1:294569-300122	19.9933	0.290287	6.44297026910238	5.95453774430345e-60	1.91792064043363e-58
LOC105078622	LOC105078622	NW_011516684.1:1328733-1361629	10.509	1.09769	3.52142332773783	6.2358276342155e-60	2.00583002561173e-58
CUNH2orf42	CUNH2orf42	NW_011515779.1:2827583-2854036	55.3172	8.47994	3.11093223010953	6.64667299364132e-60	2.13512135415552e-58
CLPB	CLPB	NW_011544906.1:777449-902757	207.005	41.6297	2.6950744508523	1.12276346232871e-59	3.59704032604002e-58
CLBA1	CLBA1	NW_011517098.1:13848174-13854191	40.4514	4.21601	3.63754909865636	1.23929191054402e-59	3.96507315805524e-58
RGSL1	RGSL1	NW_011513524.1:6748928-6804937	27.8874	0.580557	5.98134973212998	1.59821137490782e-59	5.10661520003835e-58
TTLL5	TTLL5	NW_011510733.1:2115957-2372814	56.271	10.946	2.84793573776042	1.83190876175601e-59	5.84554290519909e-58
STK25	STK25	NW_011511614.1:270300-279957	173.564	34.0663	2.72708006034624	2.08876819517444e-59	6.64749092989468e-58
RNF148	RNF148	NW_011511605.1:14218708-14220233	43.548	0.363439	7.18104734705438	2.41553743313234e-59	7.6772498338336e-58
DDHD1	DDHD1	NW_011515408.1:544254-614379	78.5242	16.0531	2.66813614702188	3.13648101097941e-59	9.94227190745863e-58
CDK5RAP2	CDK5RAP2	NW_011512405.1:1235763-1402776	123.371	21.4645	2.89019612666705	3.22507405963562e-59	1.02096143977594e-57
LOC105077574	LOC105077574	NW_011516271.1:292343-296895	50.028	5.01632	3.69970128080381	3.26216273424114e-59	1.03134198907576e-57
MAK	MAK	NW_011511150.1:12689520-12733515	45.822	8.33831	2.82747593655199	3.26664964401183e-59	1.03140164286458e-57
CASQ1	CASQ1	NW_011513761.1:1557578-1566500	18.9069	0.25891	6.54605772172917	3.34540173755493e-59	1.05487858205477e-57
CDCA2	CDCA2	NW_011510104.1:768179-815737	39.9877	5.93556	3.12955156445805	3.52710015668199e-59	1.11071253752941e-57
DCDC2	DCDC2	NW_011511150.1:3167418-3286827	3.91287	0.442375	3.52731120815079	3.64036833095192e-59	1.14338060823982e-57
TEX43	TEX43	NW_011517961.1:18063485-18067713	27.6916	0.146546	7.88194786797206	4.33605385432584e-59	1.36010389919481e-57
NKAPL	NKAPL	NW_011511150.1:977386-979035	39.7822	0.637458	6.27140478194981	5.03888662750084e-59	1.57850030696489e-57
MROH9	MROH9	NW_011510435.1:1775431-1835630	10.6223	0.973112	3.83488066635887	5.10982414171772e-59	1.59863546420676e-57
SPATA46	SPATA46	NW_011513397.1:691340-693883	30.3811	0.512957	6.22204810632845	5.31467962299736e-59	1.66056057595631e-57
LOC105080698	LOC105080698	NW_011517499.1:4556465-4559490	34.9883	1.70825	4.71807132687641	5.53582755170535e-59	1.72740855566608e-57
PPP2R3C	PPP2R3C	NW_011516711.1:336840-359605	62.6254	8.5941	3.24085720925825	7.0815587220012e-59	2.20687120900183e-57
WDR97	WDR97	NW_011515163.1:728068-737271	15.7823	0.801308	4.67522686135923	1.1161445033653e-58	3.47380071371643e-57
FANCD2OS	FANCD2OS	NW_011513243.1:21137411-21138378	62.9994	0.757121	6.67545	1.31869551955978e-58	4.09888830147104e-57
CUNH1orf94	CUNH1orf94	NW_011514983.1:7600402-7622749	35.3044	0.400132	6.84932857596695	1.32171794535825e-58	4.10296815224018e-57
MTF1	MTF1	NW_011514983.1:4707383-4743576	54.8074	10.384	2.78067618821806	1.40635235270771e-58	4.36005569193465e-57
TRIM45	TRIM45	NW_011510931.1:10607564-10616191	37.7477	2.91143	4.06909196921535	1.48623890194016e-58	4.60177918592982e-57
PLEKHH1	PLEKHH1	NW_011515408.1:11418848-11461038	12.764	107.382	-2.69561	1.8515347659658e-58	5.72544178403549e-57
CUNH22orf46	CUNH22orf46	NW_011514986.1:4168180-4170679	28.7642	0.12881	8.02613652582085	2.07047501341297e-58	6.3942237351168e-57
BAG5	BAG5	NW_011517098.1:12783969-12789424	83.6871	10.8325	3.32957700397877	3.93695424520865e-58	1.21116864189778e-56
MRPS18C	MRPS18C	NW_011510263.1:817188-822019	127.509	14.1329	3.55724487019331	3.96353976389718e-58	1.21778617380892e-56
CORIN	CORIN	NW_011515567.1:1495468-1723106	11.5038	1.27378	3.5454438055709	7.64748925963129e-58	2.34666435133136e-56
ARMC2	ARMC2	NW_011516269.1:5225078-5444075	13.4696	1.81781	3.26827276145043	8.25682702708571e-58	2.53040640283459e-56
AFAP1L1	AFAP1L1	NW_011513968.1:1180198-1217485	39.7879	4.84641	3.40436480692606	1.53732491736169e-57	4.70531233635345e-56
RNF133	RNF133	NW_011511605.1:14222010-14224158	42.0955	0.510557	6.6773441982458	1.75669885782692e-57	5.36990392260061e-56
CUNH10orf82	CUNH10orf82	NW_011517503.1:6885190-6891505	83.3483	0.998473	6.77652332990677	1.77994603688189e-57	5.4340439059819e-56
CUNH16orf90	CUNH16orf90	NW_011512008.1:1426288-1427917	116.735	9.41325	3.99976145549181	1.98045118579818e-57	6.0384887743854e-56
TMEM106A	TMEM106A	NW_011517136.1:38762-45421	26.449	2.25852	3.92744741235696	2.11610477256862e-57	6.44391499017217e-56
TP53INP2	TP53INP2	NW_011515153.1:2747958-2752735	28.3689	1.89525	4.26899435301616	2.14539292062937e-57	6.52482237305733e-56
FAM186A	FAM186A	NW_011516006.1:4545613-4608103	7.87037	0.172406	5.90240915595375	2.50274882032053e-57	7.60202034081157e-56
KLK15	KLK15	NW_011511555.1:5247115-5249250	100.864	2.43218	5.75969027173409	2.72135300252196e-57	8.24514982935819e-56
DGAT2	DGAT2	NW_011544906.1:3429046-3457975	106.571	16.5948	3.08031036121899	3.0542408607753e-57	9.24206351767518e-56
TBXT	TBXT	NW_011510266.1:1133356-1142215	23.3892	2.26861	3.73440006062431	3.20046392292569e-57	9.66096641576796e-56
DUSP13	DUSP13	NW_011515632.1:8184317-8197064	29.7051	0.576725	5.8921292250451	3.46407580165044e-57	1.04427089116085e-55
GGACT	GGACT	NW_011514982.1:6189749-6210772	43.8107	5.88281	3.27919989079906	3.90702299443861e-57	1.17632275752257e-55
CTSK	CTSK	NW_011514627.1:1069467-1080578	10.3232	102.02	-2.92702	4.00001962829498e-57	1.2028129198066e-55
PHTF1	PHTF1	NW_011510931.1:13377015-13423221	104.333	22.3028	2.61157697401257	4.23018110983238e-57	1.27043086247231e-55
EFCAB10	EFCAB10	NW_011511553.1:10882249-10893501	101.764	10.1539	3.69049618765902	4.51321988138288e-57	1.35374030342079e-55
SGF29	SGF29	NW_011544899.1:6958885-6988223	92.7158	16.6616	2.83376159772631	5.21775805004254e-57	1.56311263631487e-55
NPHP1	NPHP1	NW_011514758.1:4464625-4503527	30.9325	5.60897	2.84562235808134	5.79138390353732e-57	1.73279361782146e-55
AGFG1	AGFG1	NW_011511680.1:13722625-13792811	52.8986	11.2207	2.58134921732688	5.92506544450382e-57	1.77058369123678e-55
HAVCR1	HAVCR1	NW_011517530.1:4648461-4666658	34.2418	0.594733	6.23156378044121	6.7738235110188e-57	2.02169986281601e-55
LOC105067113	LOC105067113	NW_011513121.1:4683133-4686645	163.007	2.92133	6.15724855077715	1.18528794927472e-56	3.53318877401196e-55
ATP7B	ATP7B	NW_011512597.1:6308399-6372531	36.4028	4.59277	3.36843775147556	1.86049286513853e-56	5.5252953950327e-55
LOC105061702	LOC105061702	NW_011509917.1:2405240-2448737	16.8697	2.6873	3.03353595910857	1.91131826056195e-56	5.66922039313283e-55
CCDC183	CCDC183	NW_011513475.1:1496303-1506943	36.3056	3.83407	3.61412423600265	2.18047338080166e-56	6.45958509206377e-55
LOC105071281	LOC105071281	NW_011514272.1:4549699-4686683	11.8178	2.2656	2.74720385308076	2.21292269988174e-56	6.54763170238744e-55
AXDND1	AXDND1	NW_011513524.1:4440820-4511881	54.1181	5.16949	3.77056956381993	2.37694092335331e-56	7.02427024590961e-55
SHOC2	SHOC2	NW_011517503.1:2337930-2421713	77.3571	13.9176	2.85401779496416	2.49856380126608e-56	7.37460479399517e-55
CUNH2orf78	CUNH2orf78	NW_011513012.1:20534-27668	8.13305	0.0862645	6.87467485613124	2.65690858565553e-56	7.83233150139926e-55
AK8	AK8	NW_011513939.1:1827128-1944241	20.9595	4.27809	2.63671147171266	3.50390115375548e-56	1.03165168203088e-54
TMCO2	TMCO2	NW_011514983.1:2924836-2929396	13.813	0.345414	5.65474121570321	3.60622866880458e-56	1.06047871490974e-54
TES	TES	NW_011511605.1:18985576-19031009	37.3441	7.93729	2.61392387561082	5.41696116121895e-56	1.59100856823268e-54
CFAP74	CFAP74	NW_011514262.1:16099860-16147198	49.4048	6.45413	3.31749016814558	6.22890375504566e-56	1.82724663210362e-54
LOC105064214	LOC105064214	NW_011511766.1:3540121-3545199	30.0985	1.52071	4.68533864921426	7.9982307845858e-56	2.34055543788928e-54
PRSS37	PRSS37	NW_011511605.1:435411-440008	153.355	4.29099	5.55013308663382	8.00982806425153e-56	2.34109420499123e-54
STRC	STRC	NW_011516268.1:8800700-8834055	7.16839	0.579399	4.00616822947818	9.26565086267802e-56	2.70484863869613e-54
TFB1M	TFB1M	NW_011516269.1:39575934-39633731	56.725	10.7281	2.7772291187413	1.10651749598325e-55	3.22624469424229e-54
CLMN	CLMN	NW_011517098.1:6043919-6156745	31.1621	6.0778	2.74791382671797	1.10938523490526e-55	3.23068059427021e-54
PDHA2	PDHA2	NW_011513299.1:4280027-4281205	46.0194	0.865105	6.07853863072732	1.41929896083921e-55	4.12818155930882e-54
CTSF	CTSF	NW_011514130.1:12748707-12753527	104.019	16.7783	3.00290436089939	1.53863241521657e-55	4.46985755878171e-54
CPS1	CPS1	NW_011514985.1:13884698-14009990	14.4625	3.07804	2.60756339976275	1.62257542365555e-55	4.708019330839e-54
LOC105083666	LOC105083666	NW_011544910.1:8139468-8140202	69.5192	0.347498	7.74454222126704	2.34225454828456e-55	6.78801209427975e-54
DNAH10	DNAH10	NW_011517499.1:7526530-7643803	14.8823	2.97423	2.70373810423929	2.38574968778128e-55	6.90572370422191e-54
SPACA4	SPACA4	NW_011511555.1:3728051-3729437	49.8882	1.27036	5.63601512254162	2.53742052817779e-55	7.33589674628364e-54
FAM83F	FAM83F	NW_011514986.1:5370081-5400216	13.9109	1.38183	3.71803710104065	2.67963313861285e-55	7.73772283924838e-54
CCDC110	CCDC110	NW_011513270.1:10083662-10096635	24.5686	1.01895	4.97434244019023	3.82960230683209e-55	1.10450885762912e-53
HEATR9	HEATR9	NW_011511770.1:309882-322733	8.61204	0.501316	4.47885697249048	3.84406699026931e-55	1.10734971786918e-53
SLC25A37	SLC25A37	NW_011513524.1:9178435-9212983	54.1342	12.6421	2.54952902050692	6.43218939954263e-55	1.84846487223263e-53
ZBBX	ZBBX	NW_011512859.1:16040910-16139755	26.2542	3.27176	3.29178809648238	7.9068768758906e-55	2.26953848700802e-53
AGTPBP1	AGTPBP1	NW_011516693.1:3326060-3440440	17.7956	3.67744	2.65701859537473	8.69068681919357e-55	2.49153788426964e-53
XRCC1	XRCC1	NW_011511555.1:626534-649043	73.1789	17.5092	2.43425888635733	8.90085159870664e-55	2.54874504728597e-53
CCDC96	CCDC96	NW_011510551.1:3725818-3728652	33.4294	1.11657	5.25861174177998	1.02362717507751e-54	2.92416163013809e-53
TMEM239	TMEM239	NW_011544902.1:4774735-4775591	40.897	0.0499405	9.60266591324827	1.04228993705605e-54	2.97393452194969e-53
TTC12	TTC12	NW_011517542.1:911635-951615	16.2121	3.08134	2.7764344689863	1.19437754860503e-54	3.40383416345918e-53
FHDC1	FHDC1	NW_011516836.1:2630628-2664813	0.748767	18.7561	-4.27623	1.29291558347968e-54	3.68028497522875e-53
SEC24B	SEC24B	NW_011513299.1:14000628-14060619	86.9069	17.8302	2.66769160345725	1.59895520217851e-54	4.54603424543548e-53
CCDC13	CCDC13	NW_011511178.1:3957468-3992587	11.0403	1.46148	3.30501239413873	1.8670185635601e-54	5.30189082262581e-53
VRK3	VRK3	NW_011511555.1:4710376-4741580	64.8615	12.7244	2.72038900469047	2.00409316206786e-54	5.68442311075418e-53
ZMYND12	ZMYND12	NW_011514983.1:1194213-1220383	67.8679	6.34841	3.65398439178292	2.50459049487105e-54	7.08728225411861e-53
SNRPD1	SNRPD1	NW_011514468.1:2229954-2238981	201.171	32.7799	2.9888582357828	2.73380402378335e-54	7.72677990043643e-53
LOC105083100	LOC105083100	NW_011511141.1:8690429-8706574	14.1144	1.65337	3.46912253465447	2.91998179103788e-54	8.2432803597347e-53
CADM3	CADM3	NW_011513761.1:809619-820832	29.2167	1.22168	4.95796209179537	3.14910210754179e-54	8.87965383931524e-53
LOC105064565	LOC105064565	NW_011511989.1:1736954-1737481	83.0282	0.320318	8.09308974559369	3.98020489575063e-54	1.12099761359662e-52
L3MBTL2	L3MBTL2	NW_011514986.1:4489088-4508238	105.568	19.8295	2.78254	6.44475845214045e-54	1.81299441755642e-52
BIN2	BIN2	NW_011516006.1:5221555-5253854	53.8878	10.4612	2.74795409297531	7.15957731482531e-54	2.011723855346e-52
LOC105069365	LOC105069365	NW_011513709.1:1055336-1058585	19.313	0.699836	5.14790475299657	7.18481187480971e-54	2.0164531666425e-52
LRSAM1	LRSAM1	NW_011512529.1:117516-153544	31.1386	5.82363	2.76856421822424	8.29920712567734e-54	2.32649268910927e-52
LOC105083327	LOC105083327	NW_011511146.1:602956-606000	31.0652	0.81783	5.61968395511448	8.5880842449005e-54	2.40466358857214e-52
PGAM2	PGAM2	NW_011510937.1:173706-175959	45.2261	1.5234	5.25853886849789	8.91641734683515e-54	2.49368707056709e-52
TNIP3	TNIP3	NW_011513121.1:6052455-6083305	12.8437	1.03815	4.00932408777434	1.08613667541772e-53	3.03410193985141e-52
VDAC3	VDAC3	NW_011510533.1:1668251-1678536	369.781	66.7625	2.83920788407498	1.24751277039778e-53	3.48085074865873e-52
CUNH15orf48	CUNH15orf48	NW_011516268.1:10030162-10033270	51.5195	3.45016	4.26285471233585	1.26717742598585e-53	3.53161318396708e-52
SHCBP1	SHCBP1	NW_011512198.1:492572-525064	15.1515	2.49111	2.97721346558234	2.0779023642343e-53	5.78437878563413e-52
CCT8L2	CCT8L2	NW_011513053.1:1116363-1117527	48.7917	1.19404	5.68851927184823	2.53670457219159e-53	7.05339083595705e-52
LOC123611709	LOC123611709	NW_011516552.1:9200415-9202607	35.0365	0.441947	6.64536402824709	2.79879680066342e-53	7.76415352933173e-52
PASK	PASK	NW_011511614.1:510519-543304	43.0096	10.0941	2.46194446951113	2.88016734081832e-53	7.98065768017049e-52
TRIM37	TRIM37	NW_011512521.1:2155260-2256395	96.2423	20.3896	2.56138852723641	3.04358879589775e-53	8.42375510338667e-52
PLCL2	PLCL2	NW_011516281.1:1273355-1447006	82.8519	13.8656	2.96056666487992	3.64602612606699e-53	1.00678990703226e-51
TMEM145	TMEM145	NW_011511555.1:101194-109498	14.8283	0.989803	4.2705929299311	4.20527562755377e-53	1.15988268918138e-51
ZDHHC19	ZDHHC19	NW_011514844.1:9660273-9669876	35.1767	1.92287	4.58443580385259	6.30272590903573e-53	1.73639736984181e-51
WDR93	WDR93	NW_011513546.1:730768-771233	15.7793	3.02073	2.73208906032678	8.22248963407217e-53	2.26269336306417e-51
LOC105074719	LOC105074719	NW_011515408.1:13654093-13656869	47.9358	4.37764	3.82861113699909	8.84460139705372e-53	2.43110028778581e-51
LOC105078512	LOC105078512	NW_011516559.1:229797-252387	58.1538	13.2403	2.51530818624644	1.01579015366768e-52	2.78570291741823e-51
GAREM1	GAREM1	NW_011509962.1:2908452-3071986	27.3514	5.50959	2.6908927575205	1.03818484839491e-52	2.84386799338861e-51
LOC105066854	LOC105066854	NW_011512871.1:7447-45920	12.0521	0.635439	4.63612359588134	1.14227596629911e-52	3.12187404183526e-51
PDZK1	PDZK1	NW_011516738.1:3320531-3356085	37.1364	6.65361	2.82860634473939	1.32766601232752e-52	3.62442248371002e-51
DEUP1	DEUP1	NW_011544909.1:6089507-6179926	55.7082	6.76692	3.43104578006797	1.37974362660358e-52	3.7623100072704e-51
RALGPS1	RALGPS1	NW_011514020.1:55588-325251	23.7949	5.90191	2.40016687812046	1.38983146871377e-52	3.78551599582924e-51
EMID1	EMID1	NW_011512590.1:2910820-2944925	1.07757	33.4506	-4.55765	1.47898361798074e-52	4.02377447812539e-51
DESI1	DESI1	NW_011514986.1:4209131-4226970	84.0762	13.3799	2.72642426071863	1.63761588260392e-52	4.45030925469577e-51
LOC123615425	LOC123615425	NW_011512274.1:319376-326630	109.836	14.4238	3.29273959465822	1.75380927001367e-52	4.75530025347434e-51
AFG1L	AFG1L	NW_011516269.1:4871813-5073614	37.7919	5.12085	2.79446857100697	1.91824682866107e-52	5.18943076669122e-51
CCNY	CCNY	NW_011510359.1:727603-752128	205.92	51.9674	2.36415545128815	1.98674339253878e-52	5.3686818071352e-51
SLC25A41	SLC25A41	NW_011516557.1:4227288-4236189	10.586	0.67281	4.34100499307963	1.9955680759441e-52	5.38646249160344e-51
CUNH21orf140	CUNH21orf140	NW_011514130.1:2556743-2557498	53.6891	0.545235	6.84337832329551	2.19566553041905e-52	5.91990899639725e-51
SPATA19	SPATA19	NW_011512462.1:533042-548307	100.162	14.926	2.79922004111873	2.6992987222513e-52	7.26962650270955e-51
DCST2	DCST2	NW_011513412.1:1517018-1541932	9.14041	0.956906	3.62377729168988	2.70810264011545e-52	7.28516042065139e-51
CUNH3orf20	CUNH3orf20	NW_011513243.1:23942889-24004167	33.8313	3.42944	3.69386850542381	3.16941156268096e-52	8.51659572878973e-51
LOC105083420	LOC105083420	NW_011544907.1:2366033-2380382	9.93095	0.515081	4.64910193166199	3.41035593874046e-52	9.15379207002418e-51
CDC20	CDC20	NW_011514983.1:454720-458874	190.137	16.1991	3.91647655893317	4.45588547334378e-52	1.19467517115483e-50
OPRL1	OPRL1	NW_011513418.1:135288-144463	26.1593	1.31717	4.49819449197469	4.68566543506222e-52	1.2548797743276e-50
REC8	REC8	NW_011513511.1:1441126-1448215	41.1083	5.67745	3.23658224221473	5.04447498815591e-52	1.34796460819364e-50
LMBR1L	LMBR1L	NW_011516006.1:3649661-3661643	35.9726	6.24924	2.90617448553455	6.70933525141054e-52	1.79084770514847e-50
MIF4GD	MIF4GD	NW_011512519.1:5321931-5326164	66.8449	8.18885	3.4035199475508	7.3107737737682e-52	1.94921474972602e-50
TXNRD3	TXNRD3	NW_011510722.1:2065642-2089554	56.9946	12.2282	2.59453501168869	7.51957635788026e-52	2.00266097984123e-50
DNAH12	DNAH12	NW_011516746.1:4851747-5002662	9.65224	1.93242	2.70093377845085	7.56679411666745e-52	2.01300212442963e-50
MROH2A	MROH2A	NW_011511614.1:5657949-5708625	23.1861	0.544426	5.80549417467451	9.03514341133241e-52	2.40096679178663e-50
SPATA17	SPATA17	NW_011511147.1:11711420-11848746	30.7785	4.50218	3.15687422711072	1.08133206133239e-51	2.87031461766947e-50
CCT5	CCT5	NW_011514256.1:199406-211066	344.461	69.6202	2.67827329936587	1.15889905431591e-51	3.07281123838282e-50
WDR59	WDR59	NW_011510931.1:294583-370867	28.2363	8.29042	2.28180407121942	1.17844086802912e-51	3.11847750483319e-50
LOC105081366	LOC105081366	NW_011517687.1:8850665-8882121	19.1006	1.56795	3.92523510625134	1.17872107721441e-51	3.11847750483319e-50
RIIAD1	RIIAD1	NW_011514627.1:417386-429103	44.1966	3.52944	4.01142786808416	1.2982445214558e-51	3.43091140273715e-50
LOC105065796	LOC105065796	NW_011512519.1:4592923-4605810	31.2321	3.48774	3.61949905201937	1.32150134547414e-51	3.48853094455417e-50
HIP1	HIP1	NW_011544899.1:347882-483335	85.0199	15.2795	2.8593337923139	1.52062965363655e-51	4.00978342512775e-50
PKMYT1	PKMYT1	NW_011512008.1:1852766-1862994	15.2572	1.49646	3.70397272427049	1.96939842259298e-51	5.18176365663828e-50
CERS3	CERS3	NW_011515601.1:1702065-1791401	13.0099	1.45504	3.48918707672778	2.22086380453092e-51	5.83700414605958e-50
TESK2	TESK2	NW_011511373.1:1193538-1257134	38.1584	7.89289	2.67518244719541	2.35815981228952e-51	6.19107252250539e-50
FAM161A	FAM161A	NW_011512850.1:8839845-8864010	37.2434	5.39921	3.14451924024165	2.62456046856716e-51	6.88294568346858e-50
ODF1	ODF1	NW_011513933.1:3328873-3336530	509.063	0.0971007	12.745697083397	2.83702891790973e-51	7.42391994701874e-50
PITPNM1	PITPNM1	NW_011514130.1:13441767-13454537	62.4229	7.90757	3.36259774847753	3.16770360492823e-51	8.28019778909126e-50
TRIM42	TRIM42	NW_011512871.1:4322548-4343972	58.6144	6.41512	3.57857816390095	3.29834140004963e-51	8.61229599952024e-50
ENTR1	ENTR1	NW_011513939.1:2736113-2741368	123.437	24.2238	2.7280128976058	3.44726670474004e-51	8.99137085292848e-50
GGA1	GGA1	NW_011514986.1:7035512-7055071	115.439	27.7636	2.43583688824693	4.60231484919174e-51	1.19910040305326e-49
USP1	USP1	NW_011510175.1:2651251-2661722	91.4228	20.0375	2.56873459286241	9.98829899378628e-51	2.59674130720364e-49
CUNH2orf68	CUNH2orf68	NW_011514758.1:1353629-1357782	83.1323	12.6386	3.05022689408161	1.17755006093033e-50	3.05475581211721e-49
CELF3	CELF3	NW_011514627.1:430878-442536	8.87561	0.536818	4.42235174517638	1.68795927773026e-50	4.37411132056321e-49
ZBTB3	ZBTB3	NW_011514128.1:2684394-2686729	38.3942	2.00922	4.55086054512188	1.92437886093369e-50	4.97601240807811e-49
LRRIQ3	LRRIQ3	NW_011515636.1:11723386-11854627	13.0215	1.33971	3.67203872526617	2.12537954220886e-50	5.48983934282495e-49
SPAG4	SPAG4	NW_011515153.1:2074039-2080566	14.3177	0.757556	4.59359566227512	2.26179105064808e-50	5.8359073173496e-49
CUNH5orf63	CUNH5orf63	NW_011517961.1:18348742-18364572	30.6365	4.66798	3.14003143408636	2.56459202520096e-50	6.61009132510443e-49
INPP5K	INPP5K	NW_011514557.1:1943045-1961092	44.9873	9.38787	2.63011391970701	2.58700382957071e-50	6.66070213458999e-49
CBY1	CBY1	NW_011514986.1:6307581-6315690	125.77	15.5223	3.38567149395701	2.67446853231127e-50	6.87851520914698e-49
RPL10L	RPL10L	NW_011516558.1:4288572-4289320	64.4032	2.04766	5.30514462118764	2.85827491903588e-50	7.34337954573714e-49
UGGT2	UGGT2	NW_011514982.1:9510423-9637074	55.302	12.2332	2.54922778494325	3.39562454397781e-50	8.71458893660871e-49
PCDHAC1	PCDHAC1	NW_011509939.1:220359-224126	15.1186	0.491758	5.26737768642427	4.08392789733036e-50	1.04586909097481e-48
UBXN10	UBXN10	NW_011514262.1:3144249-3147744	31.0019	1.92466	4.38370356313682	4.2718917544486e-50	1.09283917419775e-48
NAPSA	NAPSA	NW_011511555.1:4918232-4927769	21.4069	0.434659	5.99755555638974	4.73427128558554e-50	1.20854865711607e-48
NALF1	NALF1	NW_011512878.1:3481592-4015346	3.77481	0.73612	2.73620626464343	8.24375636134206e-50	2.10220167531099e-48
KIF6	KIF6	NW_011544912.1:557322-848640	12.7242	2.57696	2.50820163416154	8.46348613771784e-50	2.15594281699233e-48
CUNH9orf131	CUNH9orf131	NW_011513243.1:11558767-11562831	49.9226	2.99686	4.43599106581957	8.75465981871206e-50	2.22774991526845e-48
TMEM88B	TMEM88B	NW_011514262.1:16400375-16421716	1.61135	26.4889	-3.55773	9.04999440773911e-50	2.30046256152656e-48
HSPA2	HSPA2	NW_011515408.1:9207432-9210052	279.167	21.4694	4.0587200834668	9.66383078373968e-50	2.45389717975256e-48
LOC105074839	LOC105074839	NW_011515430.1:6818158-6822162	21.6698	0.82104	5.0739683574461	9.86673234014977e-50	2.50277071072129e-48
CAPN3	CAPN3	NW_011516268.1:7898579-7941664	12.1867	1.47999	3.42579889543799	1.18951121058328e-49	3.01409831142096e-48
SPZ1	SPZ1	NW_011511773.1:2128569-2129762	30.7785	0.22484	7.27150610835809	1.73634987946445e-49	4.39045855717901e-48
CRYBG3	CRYBG3	NW_011516552.1:4961011-5052043	98.3844	11.6678	3.43931117768888	1.7882251197326e-49	4.51686841822142e-48
DYRK4	DYRK4	NW_011510761.1:3461959-3507613	11.9669	2.1194	2.87081121110304	1.95704169632375e-49	4.93808333806359e-48
SPATA3	SPATA3	NW_011513948.1:3104019-3109749	315.208	0.17017	11.1945001097103	2.04606031110948e-49	5.15727554888477e-48
ATP6V1A	ATP6V1A	NW_011517767.1:5530241-5584505	57.9483	14.5063	2.35837501572692	2.05240807932732e-49	5.16784724780047e-48
INPP1	INPP1	NW_011514985.1:9679309-9701513	35.8778	4.27631	3.43846910498828	2.08294563775371e-49	5.23924145949035e-48
KCMF1	KCMF1	NW_011514758.1:912680-979903	35.315	8.7206	2.3926361197872	2.24036070851457e-49	5.62928749335243e-48
LOC105081211	LOC105081211	NW_011510995.1:147861-148294	91.1947	0.589965	7.46020565515068	2.49171692514155e-49	6.25431373804357e-48
MORN1	MORN1	NW_011514262.1:15800660-15852088	23.8488	2.41701	3.66485317045074	2.58185226496281e-49	6.4737854702244e-48
GNPAT	GNPAT	NW_011515599.1:495291-524595	102.976	23.0555	2.53211211325878	3.00083863612071e-49	7.51650562759422e-48
FTMT	FTMT	NW_011517961.1:14443105-14443997	45.3604	0.490417	6.73956896016601	3.1455145781085e-49	7.87067443339848e-48
CENPT	CENPT	NW_011515430.1:6816195-6832825	43.9047	4.94524	3.37569717251515	3.20323885973738e-49	8.00676246648522e-48
SPCS1	SPCS1	NW_011517149.1:487589-489484	446.976	71.8436	3.00489721298912	3.54139034244809e-49	8.824423951961e-48
LRRD1	LRRD1	NW_011514911.1:2658667-2674053	12.6345	1.0205	4.00412116005074	3.77568268413974e-49	9.39847320421341e-48
FAM220A	FAM220A	NW_011510927.1:1548937-1550880	85.5022	10.3683	3.41733742794045	4.22921194901354e-49	1.05164942931118e-47
HEXIM2	HEXIM2	NW_011514977.1:336678-341368	59.6207	5.80794	3.72724424256621	4.44493382556305e-49	1.10414733000218e-47
LOC105073371	LOC105073371	NW_011514997.1:1883777-1928360	25.5896	2.31895	3.83317964891209	4.4945119562654e-49	1.11530826166023e-47
UAP1	UAP1	NW_011513397.1:797941-843198	78.3612	19.9497	2.34508028393725	4.91180223537528e-49	1.21634268771997e-47
SLITRK5	SLITRK5	NW_011514132.1:2935786-2941748	17.2401	1.10574	4.34013519417089	5.67762607504669e-49	1.40309284548734e-47
CCDC181	CCDC181	NW_011513397.1:5648942-5672759	28.8739	3.30801	3.34172917251311	6.41124538343467e-49	1.58275971420677e-47
TBX15	TBX15	NW_011510931.1:9106438-9208265	6.38768	0.24834	5.03673874962602	8.5601916007108e-49	2.1111033674271e-47
GLDC	GLDC	NW_011515017.1:843854-993612	10.9307	2.59865	2.30328403617155	1.15737207238791e-48	2.85136552864686e-47
HOOK1	HOOK1	NW_011510175.1:4928033-4984977	45.2982	9.74365	2.60167584987246	1.17770807311854e-48	2.89849055615922e-47
LOC105074836	LOC105074836	NW_011515430.1:6706969-6747669	33.6717	7.51413	2.5062733263032	1.29777249832297e-48	3.19071197436045e-47
DDX4	DDX4	NW_011516528.1:5813524-5872489	87.8296	13.7418	3.06514116340427	1.35298505264866e-48	3.32305315489838e-47
KCNH3	KCNH3	NW_011516006.1:3960496-3977617	8.84944	0.985427	3.53931053135136	1.551562640103e-48	3.80688109528749e-47
HYLS1	HYLS1	NW_011515235.1:1153615-1162217	47.1355	6.19377	3.30396987768224	1.69800314111169e-48	4.15768197695062e-47
MAT1A	MAT1A	NW_011515632.1:4290231-4307933	20.6271	2.93513	3.17761713188729	2.04744916902407e-48	4.99802545878959e-47
ABHD16B	ABHD16B	NW_011513418.1:317441-319204	30.0785	1.07157	5.16251011710983	2.07412520788502e-48	5.05799883012286e-47
MCUB	MCUB	NW_011513299.1:14116150-14155848	107.787	16.3591	3.03406320568297	2.21480090601526e-48	5.39556980109058e-47
CLDND1	CLDND1	NW_011516552.1:4584829-4591853	79.3539	16.9939	2.59633755727676	2.64505726664273e-48	6.43720022011755e-47
PFN4	PFN4	NW_011511623.1:5932561-5948950	17.7329	1.06019	4.45419882567265	3.67791719985738e-48	8.94177316390857e-47
LOC105064257	LOC105064257	NW_011511766.1:864184-864752	52.6142	0.210801	7.7903082887275	3.89782975768735e-48	9.46683429812406e-47
DCST1	DCST1	NW_011513412.1:1517147-1531236	13.009	0.423474	5.32481690583109	4.40701644798234e-48	1.06818956248267e-46
LOC123616728	LOC123616728	NW_011513508.1:8348127-8357862	20.3068	1.39559	4.24482762719285	6.68264526905186e-48	1.61649955520331e-46
ELOF1	ELOF1	NW_011516557.1:5785702-5788389	120.542	15.3095	3.34252662098123	6.99536813551541e-48	1.6904416292027e-46
DYDC2	DYDC2	NW_011515632.1:4242168-4251516	18.7374	0.984796	4.61331193696482	7.00466570822389e-48	1.69098549632334e-46
LOC105069339	LOC105069339	NW_011513709.1:726163-736202	24.7361	2.61031	3.72251808968126	9.14201365187768e-48	2.20474130241665e-46
GLT1D1	GLT1D1	NW_011511619.1:2517741-2605065	60.826	6.55284	3.54930404861762	9.20033074780182e-48	2.21657767695033e-46
EGLN2	EGLN2	NW_011511566.1:1231742-1238705	210.262	48.4939	2.48675815813649	1.17656111399309e-47	2.82893391697177e-46
LIPI	LIPI	NW_011510719.1:5685850-5730068	8.30474	1.15853	3.2195264148282	1.22941102654705e-47	2.95304774704935e-46
RSPH3	RSPH3	NW_011516269.1:42530552-42554484	42.1727	9.3691	2.54983284212685	1.34164540366539e-47	3.21619611452096e-46
LRRIQ1	LRRIQ1	NW_011514683.1:631920-801997	27.1874	5.06889	2.81513879513008	1.4222242627511e-47	3.40595742604545e-46
ASAP2	ASAP2	NW_011515960.1:1594321-1699859	29.4681	7.0993	2.4319532671038	1.55864498001525e-47	3.72893768100158e-46
MCIDAS	MCIDAS	NW_011516528.1:6264240-6274469	5.48786	0.20956	5.06079400638811	1.58306235944436e-47	3.78358210928554e-46
PI4K2B	PI4K2B	NW_011515627.1:6363927-6401221	24.4563	5.22625	2.60082209233447	1.61592223741294e-47	3.85827562278218e-46
GRAP2	GRAP2	NW_011514986.1:5417029-5477998	19.1951	3.14845	2.95973128109835	1.86457944848861e-47	4.44755948766726e-46
STRADA	STRADA	NW_011513948.1:213793-239675	78.6021	18.3245	2.43730205714903	1.96748390300335e-47	4.68835588246955e-46
LOC105073741	LOC105073741	NW_011515158.1:8356783-8363068	7.52846	0.107024	6.43119614342422	2.39478382812034e-47	5.70091594638647e-46
SLC2A5	SLC2A5	NW_011514262.1:10848545-10877402	27.2727	1.27781	4.48863646164582	2.7140773699007e-47	6.45460857959734e-46
THAP6	THAP6	NW_011517196.1:3373965-3389463	16.8134	2.52166	3.11460177920772	2.898309848441e-47	6.88592506170199e-46
NOCT	NOCT	NW_011513508.1:6687490-6708241	16.503	2.73085	2.9751008785759	3.01137363038637e-47	7.1404072761612e-46
LOC105083793	LOC105083793	NW_011544912.1:3259211-3269837	247.775	56.3327	2.65819157584039	3.34701652497902e-47	7.928431247127e-46
STT3B	STT3B	NW_011514982.1:2913694-2957847	257.849	64.9427	2.36442993678753	3.56016540645933e-47	8.42502259303729e-46
FMR1NB	FMR1NB	NW_011514414.1:196545-224938	33.9227	5.57516	2.98412885781017	4.01211741455618e-47	9.48519896351626e-46
LOC105064010	LOC105064010	NW_011511680.1:6653195-6664191	12.0933	0.623341	4.41787649550331	4.01837130079097e-47	9.49063363521459e-46
WDTC1	WDTC1	NW_011511613.1:1562037-1620322	53.5125	15.3576	2.17442163302854	4.07050044246355e-47	9.60429976571833e-46
WDR88	WDR88	NW_011512127.1:3932057-3966728	9.55329	0.807829	3.95130924221792	4.60523013778995e-47	1.08553145762679e-45
KIF15	KIF15	NW_011511178.1:5342235-5406019	48.3629	9.32425	2.78436141329003	4.73223595742005e-47	1.11437422997303e-45
PSMF1	PSMF1	NW_011515153.1:5943889-5977388	231.469	52.2938	2.5254037062974	5.984659305699e-47	1.40792043823091e-45
LOC105074663	LOC105074663	NW_011515408.1:9049958-9086308	32.6404	4.04453	2.84302068539894	6.59213564954836e-47	1.54931329134733e-45
MAPK8IP2	MAPK8IP2	NW_011514259.1:1277050-1286254	16.6689	2.01927	3.41397847053983	6.76884372740105e-47	1.5892874176391e-45
NSUN7	NSUN7	NW_011515567.1:6620310-6656358	14.3482	2.87635	2.7002759940062	7.26383745353297e-47	1.70384206779059e-45
FAM47E	FAM47E	NW_011517196.1:2726590-2750937	4.21394	0.313729	4.11127987500212	7.38661119067554e-47	1.73094845831494e-45
LOC105067585	LOC105067585	NW_011513263.1:4242-16707	15.9788	1.70204	3.61316105281384	8.12698251401073e-47	1.90258607225562e-45
CCNK	CCNK	NW_011517098.1:9631994-9657715	78.5263	17.6937	2.52744186034755	8.18735920093081e-47	1.91485254761731e-45
TENT5C	TENT5C	NW_011510931.1:10190618-10212919	70.9337	17.7169	2.34965425864583	1.01577914528718e-46	2.37338231453856e-45
FREM2	FREM2	NW_011512597.1:7859927-7992495	0.344695	3.52376	-2.9833	1.06274787277783e-46	2.48070991781876e-45
TAFA1	TAFA1	NW_011512853.1:3238473-3921499	5.22853	1.13076	2.58242570727975	1.30961832989617e-46	3.05399430944494e-45
TEX37	TEX37	NW_011514758.1:2410593-2413857	47.4049	0.08164	9.58034312756632	1.39115746532619e-46	3.24099170271527e-45
ZDHHC5	ZDHHC5	NW_011512912.1:414188-435258	72.7572	18.6492	2.34182	2.30986270454994e-46	5.37608782331527e-45
DNAJB7	DNAJB7	NW_011514986.1:4745589-4746663	51.3544	0.887487	6.1848201581573	2.35352146114401e-46	5.47239350597013e-45
LOC105079058	LOC105079058	NW_011516700.1:4843835-4846267	20.1027	0.630467	5.35000181357235	2.58585421526542e-46	6.00679165048489e-45
PLCD4	PLCD4	NW_011511680.1:6826588-6845147	13.8292	1.27978	3.77561110680103	2.93687253342304e-46	6.81558929516628e-45
CEP164	CEP164	NW_011513285.1:2394150-2453309	47.6033	10.4156	2.59305114906875	3.11760950461069e-46	7.22803455774282e-45
TEX30	TEX30	NW_011514434.1:838421-844792	38.216	3.59791	3.77878999348141	3.32508244611355e-46	7.70160988194408e-45
ZNF385B	ZNF385B	NW_011514985.1:1713069-1995100	13.6231	3.68096	2.29569545256087	4.57983394227146e-46	1.05772565234597e-44
CALCOCO2	CALCOCO2	NW_011514988.1:3082400-3106152	102.585	22.7922	2.54271015152838	5.27775675381261e-46	1.21774087562007e-44
ANKFN1	ANKFN1	NW_011512521.1:4117952-4259792	16.6618	3.88692	2.47298600578037	7.60139510111454e-46	1.75219093992646e-44
CFAP97	CFAP97	NW_011513270.1:10251573-10274702	52.2982	12.2581	2.47196598074898	9.65764101109573e-46	2.22403794339974e-44
TRIM66	TRIM66	NW_011516265.1:29863569-29895756	38.3445	7.18755	2.79745260074744	9.67967711518623e-46	2.22697537925224e-44
CEP70	CEP70	NW_011512871.1:6048401-6109673	53.4254	10.4637	2.72908649213719	1.10230816461143e-45	2.53361941743447e-44
CDRT4	CDRT4	NW_011509917.1:2454997-2523484	27.2236	0.759002	5.54256144966427	1.21929580487958e-45	2.7998298692718e-44
CDKL4	CDKL4	NW_011516700.1:5171301-5198921	11.7157	1.88187	3.01081217396295	1.22233227328543e-45	2.80411904682191e-44
LOC105072505	LOC105072505	NW_011514911.1:2632539-2648484	97.8542	21.9226	2.54037093738349	1.25469181335648e-45	2.87560503851978e-44
KATNB1	KATNB1	NW_011516690.1:3528817-3554522	89.0718	22.9524	2.3404514649558	1.30610515980252e-45	2.99058200521195e-44
STOX1	STOX1	NW_011512613.1:2015499-2059424	18.5442	1.49595	4.01739286204281	1.33901507012847e-45	3.06301292877051e-44
TMPRSS9	TMPRSS9	NW_011516557.1:1511812-1541240	36.4665	6.73076	2.8104	1.41632031392165e-45	3.23676402408227e-44
ZNF280B	ZNF280B	NW_011509858.1:33936-45748	82.0529	19.5164	2.45465796433719	1.60239334422968e-45	3.65851861923268e-44
PPP1R32	PPP1R32	NW_011514128.1:1784779-1793085	70.2629	0.186567	8.9400673778849	1.64361280295844e-45	3.74906205511318e-44
NXN	NXN	NW_011514557.1:2489666-2616872	46.528	10.4343	2.58087893875816	2.07895148494781e-45	4.73756123768355e-44
RNF138	RNF138	NW_011509962.1:2824029-2840123	53.6216	12.6223	2.46478342092516	2.10960523288079e-45	4.80285457003865e-44
NEK10	NEK10	NW_011514982.1:3052-158716	26.2018	6.4881	2.38935954395693	2.25332504212435e-45	5.12033974534242e-44
ATP6V1F	ATP6V1F	NW_011511605.1:10028671-10031269	125.599	18.7254	3.11182100078421	2.49149241596968e-45	5.65618278274441e-44
DYM	DYM	NW_011515224.1:10300115-10608085	123.074	32.1326	2.31314299252277	3.14539459578777e-45	7.12718495944508e-44
ASB12	ASB12	NW_011513937.1:62986-69544	36.008	0.164619	7.95087246742387	3.19097775642162e-45	7.22365115500879e-44
LOC105074225	LOC105074225	NW_011515260.1:21722-33540	26.295	4.1203	3.04786341965389	3.26929554053531e-45	7.39396944304292e-44
EGLN3	EGLN3	NW_011515625.1:448190-474528	12.6992	1.83575	3.15490147556515	3.32301481658876e-45	7.50838639725649e-44
LOC105077107	LOC105077107	NW_011516269.1:5630967-5758152	10.306	2.42976	2.46534164005163	3.36471162655349e-45	7.5954487479565e-44
CCDC15	CCDC15	NW_011515235.1:530009-593126	42.6361	7.87076	2.72256736583329	4.652914457818e-45	1.04836934581973e-43
NEK2	NEK2	NW_011511988.1:1731271-1741128	67.165	15.1702	2.52478143522047	4.93001490728599e-45	1.10976207988025e-43
HECTD3	HECTD3	NW_011511373.1:961032-968311	57.4139	11.9031	2.64601372985989	5.69098081507365e-45	1.2786589479261e-43
IPO4	IPO4	NW_011513511.1:1448185-1456416	100.693	21.1224	2.62227	5.7691019550939e-45	1.29499878872248e-43
MUC4	MUC4	NW_011514844.1:9872604-9918997	5.65569	0.23517	4.97308028800837	6.0162683050317e-45	1.34795867644763e-43
CPEB3	CPEB3	NW_011517816.1:10132804-10267813	14.4552	3.53967	2.41253401074108	6.64542663098848e-45	1.4861477859944e-43
ARSA	ARSA	NW_011514259.1:1295359-1298474	92.3909	13.9885	3.09822751761262	6.87305096406234e-45	1.53562133085326e-43
SAYSD1	SAYSD1	NW_011544912.1:386724-392952	51.1614	4.2271	3.95377998638339	7.47802737369396e-45	1.66768350240855e-43
LOC105076178	LOC105076178	NW_011516006.1:3117280-3124054	22.6688	2.84485	3.37617356224163	7.76701191548733e-45	1.73052198629558e-43
FEZ1	FEZ1	NW_011515235.1:930203-966635	142.488	20.9207	3.13467579224121	8.71171614168082e-45	1.93740816066518e-43
NT5C3B	NT5C3B	NW_011517136.1:997555-1002737	35.0169	5.43274	3.06014278605195	8.77500428007149e-45	1.94967595096848e-43
CELF5	CELF5	NW_011516557.1:2053933-2096591	5.76124	0.187601	5.31668684348077	9.41810023504377e-45	2.08938813662483e-43
AKNAD1	AKNAD1	NW_011514133.1:159383-192016	3.8605	0.409481	3.61173218776281	9.42122838734815e-45	2.08938813662483e-43
GLI4	GLI4	NW_011515163.1:103559-115599	58.472	12.0483	2.73645400380586	9.53097151987268e-45	2.1117746314946e-43
LOC105079696	LOC105079696	NW_011516773.1:5136448-5190876	10.5268	1.51191	3.26671642956355	9.67944844353122e-45	2.14269414069165e-43
SBSPON	SBSPON	NW_011510342.1:126903-148181	28.0632	4.37075	3.05644654495893	1.10506032207946e-44	2.44396566715381e-43
ATP6V1FNB	ATP6V1FNB	NW_011511605.1:10026016-10028523	22.2522	0.629778	5.49659170636323	1.17796901768879e-44	2.60281257352305e-43
CCDC63	CCDC63	NW_011517499.1:5260623-5308863	29.3387	1.54621	3.90938686871497	1.18073546636846e-44	2.6065251380844e-43
KIFAP3	KIFAP3	NW_011513397.1:6028978-6157201	63.439	18.8149	2.12226375396393	1.20461594144002e-44	2.65679817378629e-43
JPH4	JPH4	NW_011513511.1:1142741-1147987	13.6627	0.475948	5.20020587436299	1.28019359645828e-44	2.82089307076334e-43
MAP7	MAP7	NW_011516269.1:25765095-25856046	13.0637	2.82566	2.5947593738103	1.6201729045585e-44	3.56675862548494e-43
CSTL1	CSTL1	NW_011544904.1:7779422-7782696	70.1015	0.178222	8.94138185906858	1.99468032210566e-44	4.38318214370398e-43
ORAI2	ORAI2	NW_011513243.1:982529-990036	60.8554	10.6171	2.89515649891008	2.05152855707518e-44	4.50397797397767e-43
PPP1R2C	PPP1R2C	NW_011515959.1:2011218-2011841	76.3239	0.976986	6.61776057486113	2.36246663842256e-44	5.18187837802448e-43
CUNH1orf105	CUNH1orf105	NW_011510435.1:795358-814935	31.2505	3.21376	3.6532262149676	2.97050399236928e-44	6.50960856629162e-43
EXD1	EXD1	NW_011516268.1:7000637-7024474	11.8523	0.623385	4.63468567375595	3.09549094201362e-44	6.77731757705828e-43
LOC105076539	LOC105076539	NW_011516265.1:13158032-13229919	10.0439	1.71207	2.92926706411104	3.17808678517502e-44	6.95181134886599e-43
MPL	MPL	NW_011514983.1:461827-475246	6.99231	0.183158	5.61814952433233	3.51367181596537e-44	7.6718897994454e-43
TTLL7	TTLL7	NW_011515636.1:4047693-4142102	10.1804	1.97536	2.75074764998306	3.6499188962675e-44	7.95490043913123e-43
CDHR1	CDHR1	NW_011515632.1:1696612-1717156	42.0645	2.80557	4.26311260378546	3.79616725526455e-44	8.2661369743492e-43
PIERCE2	PIERCE2	NW_011517309.1:6337623-6345134	13.0125	0.860198	4.20183011442769	4.12182771970449e-44	8.9671240219428e-43
CUNH18orf54	CUNH18orf54	NW_011515224.1:6850615-6869562	44.1275	9.97722	2.49757535830474	5.4611400875968e-44	1.18700649947439e-42
KPNA2	KPNA2	NW_011511653.1:5030560-5039315	312.973	61.4895	2.71669748746226	5.47349707619873e-44	1.18861570896348e-42
CUNH19orf44	CUNH19orf44	NW_011544898.1:377249-388576	31.9427	6.12167	2.77123363287413	5.81284279120396e-44	1.26116614482577e-42
LRRC56	LRRC56	NW_011510397.1:365690-382898	28.2188	5.65988	2.69387548934304	6.30803376462874e-44	1.36736746355945e-42
FAM24A	FAM24A	NW_011510745.1:12166-15655	11.6018	0.259883	5.77723837886742	6.34741839414961e-44	1.37466292225644e-42
THEG	THEG	NW_011516557.1:54239-61890	58.665	9.50947	2.99779330745176	6.66527609600169e-44	1.44219986654334e-42
BPIFC	BPIFC	NW_011517687.1:3683254-3731650	6.59824	0.760535	3.48141375899869	6.88141836582935e-44	1.48762626222019e-42
ZCWPW2	ZCWPW2	NW_011514982.1:842956-957011	47.951	11.1076	2.37553852096143	7.22776393996917e-44	1.56109292082359e-42
CCDC82	CCDC82	NW_011544909.1:3820227-3850705	17.2865	2.88642	2.96620778718082	7.64202145835885e-44	1.64908225642787e-42
PKD2L2	PKD2L2	NW_011517961.1:26579258-26608919	17.8838	2.64434	3.1310390405589	8.09633240648435e-44	1.74554889870619e-42
ABHD1	ABHD1	NW_011511623.1:3721021-3726150	22.1293	2.21982	3.67257381786157	9.69350086388333e-44	2.08801837279842e-42
HSFX3	HSFX3	NW_011512061.1:2065-3570	34.6966	1.73125	4.67080627584687	1.09937441465117e-43	2.36385201200443e-42
LOC105074651	LOC105074651	NW_011515408.1:7405900-7417584	5.67419	0.174929	5.36260502583847	1.16707710979166e-43	2.50717836406093e-42
RB1CC1	RB1CC1	NW_011517737.1:9651562-9720596	101.443	30.1059	2.13190845329312	1.27640017269401e-43	2.73957947620442e-42
STARD6	STARD6	NW_011515224.1:6869618-6884688	66.6687	11.0785	2.88538685146489	1.29820786887487e-43	2.78389598047554e-42
LOC105069307	LOC105069307	NW_011513705.1:1701139-1704460	20.9191	0.721524	5.23621302867098	1.31817113773038e-43	2.82418166258735e-42
ANKRD7	ANKRD7	NW_011511605.1:17370001-17391611	11.7127	1.5175	3.33469536620552	1.51532202098992e-43	3.24368128596558e-42
DYNC2LI1	DYNC2LI1	NW_011516700.1:8752404-8781272	43.7622	12.3784	2.19870348648969	1.57264538175445e-43	3.36338668276113e-42
ENTPD4	ENTPD4	NW_011513524.1:9266660-9288078	69.4711	18.9067	2.2532121427026	1.60719391450214e-43	3.43421417385515e-42
TBL2	TBL2	NW_011544899.1:698979-706339	87.5419	22.0257	2.36981377637257	1.67026535621312e-43	3.5658084953461e-42
TCEA2	TCEA2	NW_011513418.1:158956-165264	176.725	42.8104	2.27293506040491	1.69705727573771e-43	3.61978545676463e-42
HOXD8	HOXD8	NW_011515021.1:3493545-3494567	93.9345	7.53944	4.00602040337672	2.08191311413436e-43	4.43279388525005e-42
MSTO1	MSTO1	NW_011513412.1:1101262-1105654	76.2772	11.8793	3.00672587961216	2.23145775160702e-43	4.74699115315266e-42
RPE65	RPE65	NW_011515636.1:16011238-16031288	4.66816	0.259922	4.53965573820656	2.89762581334783e-43	6.15322380682253e-42
LLCFC1	LLCFC1	NW_011509864.1:1354827-1356078	57.3139	2.92873	4.66609543927647	2.96973306240826e-43	6.30077051861614e-42
FKBP6	FKBP6	NW_011544899.1:539238-562163	80.3881	23.8231	2.12750835588393	3.18224097766997e-43	6.74567619259439e-42
ZNRF2	ZNRF2	NW_011511114.1:2848205-2926898	65.577	18.9445	2.16864574444688	3.30576620391818e-43	7.00133855509449e-42
TSPAN31	TSPAN31	NW_011511551.1:812319-815351	104.578	13.8055	3.30551364103503	4.47533566866041e-43	9.47003127911598e-42
SGO2	SGO2	NW_011517963.1:3524820-3551599	28.3191	5.20984	2.82063586641289	4.72887711890002e-43	9.99772117578193e-42
TSKS	TSKS	NW_011511555.1:4528489-4542416	133.366	0.199701	9.71822578750697	5.37784199081129e-43	1.13597444024215e-41
TBC1D1	TBC1D1	NW_011515567.1:8554754-8737068	130.759	35.656	2.28201725356161	6.00679077515065e-43	1.26771285347858e-41
CEP85	CEP85	NW_011511613.1:2275688-2309654	46.2454	11.0909	2.42696537020784	7.58723103872663e-43	1.59985233748053e-41
CUNH4orf46	CUNH4orf46	NW_011513716.1:2080852-2084614	37.5642	5.12714	3.24811994004158	7.69906586771616e-43	1.62200864408882e-41
LOC105074336	LOC105074336	NW_011515311.1:892568-922068	11.8169	0.949723	3.74115081391805	8.29112091011436e-43	1.74520822244828e-41
DNAJC21	DNAJC21	NW_011513750.1:954323-971147	33.4974	6.47867	2.74809141183927	8.81656724989797e-43	1.85418359096014e-41
PRM3	PRM3	NW_011515267.1:2478545-2478884	83.3099	0.162192	8.65490158485209	1.09261666984086e-42	2.29583446668137e-41
YJEFN3	YJEFN3	NW_011544898.1:2461100-2469341	30.1608	3.12617	3.57869641121568	1.4652344704784e-42	3.07340614979018e-41
LOC105064108	LOC105064108	NW_011510156.1:420324-433504	18.2838	1.44458	4.05158581305194	1.57631947462565e-42	3.30352507538141e-41
PLA2G4E	PLA2G4E	NW_011516268.1:7635198-7693113	12.4552	2.26715	2.82888692518461	1.78260436034663e-42	3.73258064841865e-41
HOGA1	HOGA1	NW_011517816.1:6299731-6324367	55.0053	11.2746	2.72935329707326	1.82504699201597e-42	3.81811923456106e-41
TTBK2	TTBK2	NW_011516268.1:8186711-8302599	36.3492	10.982	2.1070486404789	2.12125750147382e-42	4.43394555795869e-41
ECT2	ECT2	NW_011511611.1:1716623-1770431	28.5122	5.83978	2.69008489543803	2.12750675334597e-42	4.44313768958136e-41
BTBD1	BTBD1	NW_011513546.1:2411795-2439174	53.9263	12.4089	2.49117185939796	2.13340978625552e-42	4.45159141139022e-41
EPHX3	EPHX3	NW_011515331.1:375241-379261	20.7341	1.32853	4.32101007145292	2.85966750551209e-42	5.95148147981509e-41
ITGA11	ITGA11	NW_011515269.1:61525-153345	2.34328	34.1229	-3.4924	3.2958195146756e-42	6.84731472503512e-41
AP1M1	AP1M1	NW_011544898.1:149744-177505	163.191	36.5555	2.51438782090789	3.47569458725237e-42	7.21477225914429e-41
OPLAH	OPLAH	NW_011515163.1:681305-690955	56.9718	13.3071	2.46996918889229	4.61465818404908e-42	9.55421378640567e-41
CCDC160	CCDC160	NW_011516773.1:4746264-4754313	9.70358	0.603874	4.37442160864947	5.18855095544998e-42	1.07274964605927e-40
GFER	GFER	NW_011512008.1:2679293-2681797	111.161	19.4001	2.88604675005651	5.1902914613886e-42	1.07274964605927e-40
SNTB1	SNTB1	NW_011544900.1:4882173-5080736	4.66374	31.4417	-2.3759	5.58646658167609e-42	1.15363900252925e-40
GNG14	GNG14	NW_011513414.1:1348491-1352167	47.5812	2.67204	4.43196657086836	5.70509042580889e-42	1.1771225267215e-40
CUNH17orf75	CUNH17orf75	NW_011514557.1:6051828-6062325	31.5842	6.94948	2.56244619177442	5.81393906128261e-42	1.19855053019362e-40
FMN1	FMN1	NW_011516268.1:1253375-1614227	10.6321	2.19135	2.66556843679334	6.83227224239561e-42	1.40727214359249e-40
SNTG1	SNTG1	NW_011517737.1:10379093-10580319	7.95087	1.71057	2.59996130995621	8.52462309736564e-42	1.75434696264482e-40
ARMH2	ARMH2	NW_011511150.1:2885887-2888378	12.2734	0.0610757	7.82007881682331	9.51129079835843e-42	1.95572351325972e-40
LOC105079637	LOC105079637	NW_011516773.1:155151-156284	31.4618	0.498772	6.21502781118743	1.06982768260404e-41	2.19790968080193e-40
DNAH8	DNAH8	NW_011544912.1:112103-325314	33.9895	8.61948	2.35742375796052	1.32208751488239e-41	2.71161627647862e-40
CORO2A	CORO2A	NW_011513243.1:14745988-14799248	25.9642	7.5261	2.16331726234081	1.32213329033172e-41	2.71161627647862e-40
FAM181A	FAM181A	NW_011517098.1:5023862-5024737	32.7697	0.258382	7.1605835082577	1.39896503470828e-41	2.86674337940733e-40
STPG3	STPG3	NW_011515016.1:130665-132551	33.9111	0.792725	5.78788728306752	1.52714704234808e-41	3.12407676284607e-40
MACROD1	MACROD1	NW_011514224.1:359252-501909	1.62777	10.8906	-2.38966	1.90090347748762e-41	3.88535603456499e-40
RNF32	RNF32	NW_011515621.1:377201-430207	47.1412	9.87171	2.39047522453363	1.94188078101414e-41	3.96236149840266e-40
TMEM225B	TMEM225B	NW_011510927.1:205621-215572	79.4065	16.1019	2.67323256602612	2.42570527092475e-41	4.94538858802976e-40
CHPT1	CHPT1	NW_011515580.1:6332923-6351848	72.0531	12.7308	2.88235832732592	2.82626988766434e-41	5.7571453501183e-40
CEP55	CEP55	NW_011517816.1:9199605-9218048	35.4447	7.56557	2.60458657479221	3.00539314437761e-41	6.11164524512585e-40
CUNH2orf74	CUNH2orf74	NW_011512850.1:8357810-8359751	52.617	2.46877	4.79501665621216	3.12987644582654e-41	6.35940010110531e-40
FEZF1	FEZF1	NW_011511605.1:14548582-14550951	8.55218	0	11.627793673258	3.78446369388417e-41	7.68290954301562e-40
CA11	CA11	NW_011511555.1:3754015-3758955	114.642	14.1673	3.39802133434865	3.79958321035628e-41	7.70708357698304e-40
NDUFA13	NDUFA13	NW_011544898.1:2453211-2460957	165.822	32.4632	2.72514279586038	5.07724123290088e-41	1.02813063818303e-39
PDE7A	PDE7A	NW_011517737.1:2701278-2758611	66.165	17.3206	2.10445634595915	5.28245158789934e-41	1.06878337523805e-39
LOC105062698	LOC105062698	NW_011511555.1:470007-481635	7.84921	0.361865	4.82202430800401	5.58554942663516e-41	1.12915622612921e-39
CDKL2	CDKL2	NW_011517196.1:3313535-3343370	14.3518	2.47415	2.91727221544785	5.90340652558937e-41	1.19240861101046e-39
ISYNA1	ISYNA1	NW_011544898.1:1664376-1667621	496.076	96.6525	2.7238166479056	5.99396013316034e-41	1.20968097018768e-39
PDIA5	PDIA5	NW_011517767.1:12818435-12908426	51.4343	15.0857	2.12869074098481	6.39239322604531e-41	1.28900729287549e-39
TUBB4B	TUBB4B	NW_011515016.1:123831-126057	823.207	219.908	2.30701458944677	6.58806334231184e-41	1.32674552418194e-39
SPINT2	SPINT2	NW_011510741.1:352244-375189	156.668	47.2758	2.10162374654563	6.59060120363759e-41	1.32674552418194e-39
GGNBP2	GGNBP2	NW_011511770.1:1570760-1600626	73.7384	22.547	2.13631509814206	7.00908462048586e-41	1.40980716306101e-39
LOC123615585	LOC123615585	NW_011512519.1:4580463-4592863	25.1286	3.24643	3.3132267588514	7.22007012486404e-41	1.45102849846095e-39
LOC105070190	LOC105070190	NW_011514128.1:2325068-2351942	40.5198	10.0218	2.38360527035311	7.57883116631371e-41	1.52185466666832e-39
TERB1	TERB1	NW_011515430.1:6022383-6065294	19.002	3.78747	2.71052804215445	8.26811017689044e-41	1.65887601843364e-39
RNF17	RNF17	NW_011512597.1:19325713-19414724	61.3821	16.4486	2.3033205298838	8.51022589905937e-41	1.70460250979823e-39
LOC105074477	LOC105074477	NW_011515311.1:535310-554732	4.79222	0.175824	5.14977385506197	8.65049982709389e-41	1.73125432736401e-39
ADGB	ADGB	NW_011516269.1:33262217-33409259	7.02669	1.18519	2.9492898617182	8.83774124032669e-41	1.76725365669066e-39
DUOXA2	DUOXA2	NW_011516268.1:9785297-9789114	16.353	0.796139	4.71927451658357	1.01947008767395e-40	2.03690293287461e-39
CCNYL1	CCNYL1	NW_011514985.1:15787265-15820788	63.4155	14.2076	2.5424927966121	1.27697114132271e-40	2.54926784585522e-39
PTK7	PTK7	NW_011544912.1:3306370-3360135	7.37699	37.7266	-1.9824	1.43963441535711e-40	2.87160992775638e-39
LRRC72	LRRC72	NW_011516578.1:2194460-2231906	10.4759	1.77032	2.95055586602257	1.46714377745338e-40	2.92405166808732e-39
ANAPC11	ANAPC11	NW_011512519.1:899326-903197	322.96	62.3688	2.73709144609184	1.63678870501122e-40	3.25945076891694e-39
TMEM144	TMEM144	NW_011513716.1:1811921-1847799	32.2139	4.14362	3.34586183416807	2.28453180792917e-40	4.54557423408526e-39
LOC123614551	LOC123614551	NW_011511555.1:4029686-4034275	8.94202	0.153907	6.19619216507755	2.60465776166947e-40	5.1782408988418e-39
LOC105075663	LOC105075663	NW_011515675.1:655212-716756	4.24753	0.384807	4.01551100628431	2.74335331984738e-40	5.44946243899485e-39
NTMT1	NTMT1	NW_011517550.1:287595-294656	63.1991	12.0564	2.60742275658856	2.99338226894534e-40	5.94120768615488e-39
FAM104A	FAM104A	NW_011512519.1:6810565-6827596	87.9751	22.1241	2.37746806763387	3.02330930885716e-40	5.99564712192864e-39
DIABLO	DIABLO	NW_011517499.1:6529172-6544081	96.3983	22.5984	2.46033146608605	3.02623440553774e-40	5.99649222091524e-39
ALMS1	ALMS1	NW_011515779.1:249844-373097	92.6248	27.854	2.12542578044158	3.09519793964393e-40	6.12808331350625e-39
TAF1B	TAF1B	NW_011515960.1:1266185-1316852	29.071	7.7025	2.29894535093904	3.58536855430712e-40	7.09270435524763e-39
DEPTOR	DEPTOR	NW_011544900.1:4413482-4543645	2.87781	14.8663	-1.99601	3.66251230486824e-40	7.23934475021568e-39
GTF2A1L	GTF2A1L	NW_011516700.1:12553342-12594484	25.4804	6.80262	2.28671942538132	3.95873922459314e-40	7.81199888432049e-39
AURKA	AURKA	NW_011514637.1:3555438-3572072	50.4965	11.4391	2.51537004254022	4.73036164770644e-40	9.32701381251961e-39
LPL	LPL	NW_011513524.1:11789227-11812393	7.13011	0.855958	3.4357136146496	6.35613748628387e-40	1.25223214384949e-38
CCDC38	CCDC38	NW_011515580.1:2059290-2097979	8.66554	0.901201	3.6465652160421	6.8072481400115e-40	1.34000595871793e-38
EFCAB5	EFCAB5	NW_011514557.1:3174265-3257595	11.113	1.35525	3.43045355205983	6.93682980343807e-40	1.36439481937131e-38
NDNF	NDNF	NW_011513121.1:6128832-6165336	1.91862	14.3182	-2.52382	9.79844105139955e-40	1.92408667323555e-38
OSER1	OSER1	NW_011514637.1:11957065-11968210	89.9143	26.6449	2.13229672666158	9.98633999094175e-40	1.95938033052035e-38
ZC2HC1B	ZC2HC1B	NW_011516269.1:31209803-31245595	18.3691	2.34008	2.71158487853344	1.03144131614759e-39	2.02209688090502e-38
CUNH1orf185	CUNH1orf185	NW_011512834.1:2946086-2984635	13.9929	2.73379	2.74103592495537	1.13004109274156e-39	2.21358906623889e-38
CEP43	CEP43	NW_011510932.1:238805-266066	53.8394	17.0277	2.05353093498078	1.36580598447018e-39	2.67323657449808e-38
SLC35G6	SLC35G6	NW_011516271.1:400287-402446	37.6953	1.82692	4.73620662371053	1.71229579334106e-39	3.34867561996839e-38
HCK	HCK	NW_011515153.1:4663189-4699123	6.20416	1.05711	2.92538700845185	2.02337287337092e-39	3.95381559197138e-38
PLAAT1	PLAAT1	NW_011514844.1:6788911-6818298	25.44	0.419515	5.53683826600669	2.14508391529745e-39	4.18823707335049e-38
TTBK1	TTBK1	NW_011544912.1:3425086-3459107	7.15721	0.773431	3.59592261335634	2.63251042308385e-39	5.13574960262765e-38
LOC123617387	LOC123617387	NW_011514133.1:411764-432865	9.2627	1.1641	3.35598908483785	2.96864569267988e-39	5.78211217869695e-38
EHD1	EHD1	NW_011514224.1:1031481-1050102	235.185	56.9743	2.41566822073742	3.18136019962037e-39	6.19139654096436e-38
LOC105077036	LOC105077036	NW_011516268.1:1176269-1187251	26.8822	0.157248	7.74855047812062	3.86319200660155e-39	7.51224922126506e-38
UPF3A	UPF3A	NW_011512878.1:40729-61847	36.0591	7.25946	2.68562457126501	4.33577292552378e-39	8.42438924055617e-38
VASH2	VASH2	NW_011511988.1:2638799-2667352	21.3976	5.79386	2.26512818951307	4.48697494307738e-39	8.71112060955379e-38
CFAP157	CFAP157	NW_011512529.1:304956-311160	17.4999	1.01623	4.47979960520018	4.61701096336854e-39	8.95632943225477e-38
PPP2R2B	PPP2R2B	NW_011514979.1:1229344-1630131	13.6864	3.65199	2.19244263936795	4.8568759704614e-39	9.40642419589925e-38
CEACAM19	CEACAM19	NW_011511555.1:1191769-1207255	7.26043	0.419793	4.17241168154133	5.26569557194087e-39	1.0189970237443e-37
TMC5	TMC5	NW_011515158.1:5974423-6034571	11.2106	0.887031	4.05303111383272	5.46655582308572e-39	1.05701429114234e-37
PTH	PTH	NW_011516265.1:25970318-26065906	4.51926	0.666099	3.14448537890161	5.52071786078792e-39	1.06662758282985e-37
RWDD2A	RWDD2A	NW_011544903.1:6338683-6340839	44.8368	4.91012	3.56085243226319	6.22069243228896e-39	1.19993356595825e-37
SKOR2	SKOR2	NW_011515224.1:12043390-12081047	9.09835	1.31312	3.18011685581334	6.77200130604863e-39	1.30522846056179e-37
LYAR	LYAR	NW_011544905.1:1661782-1678757	69.5333	7.30237	3.61348274197909	7.22293623888611e-39	1.38990840407627e-37
RUSC2	RUSC2	NW_011513243.1:11881949-11933201	64.7662	16.6785	2.31044112437966	7.4733691495441e-39	1.43694684384984e-37
CREB5	CREB5	NW_011511114.1:3953980-4339147	0.483509	4.3439	-2.90675	9.80459151542866e-39	1.88367476384488e-37
MOK	MOK	NW_011517098.1:11824286-11868015	48.6217	12.8689	2.2101755885729	1.08636997217785e-38	2.08048953331043e-37
CFAP99	CFAP99	NW_011510551.1:1314742-1351013	13.983	3.66083	2.30812239711411	1.11907079067888e-38	2.14140531843145e-37
LOC105076782	LOC105076782	NW_011516265.1:13361524-13538787	9.22978	2.73024	2.13840052656496	1.27404123698181e-38	2.43600745200123e-37
MAGI2	MAGI2	NW_011511553.1:7092726-8199506	43.7382	10.9335	2.38355002250982	1.45734030754702e-38	2.78426258120209e-37
TTC16	TTC16	NW_011512529.1:312937-325810	11.3224	1.00137	3.87861835277427	1.55305838390938e-38	2.96305536112113e-37
SLA2	SLA2	NW_011515153.1:1327190-1350731	13.1436	2.62979	2.69966361536244	1.55339375074612e-38	2.96305536112113e-37
TEX15	TEX15	NW_011513270.1:1940101-1977077	52.3654	10.8889	2.65213354247494	1.55805886790122e-38	2.96959337523095e-37
THSD8	THSD8	NW_011513414.1:1273272-1275796	76.3057	14.1684	2.79791942426345	1.57165695001744e-38	2.99313334703321e-37
TMEM175	TMEM175	NW_011510551.1:279347-295902	102.122	22.4059	2.54785673002572	1.59342591263693e-38	3.03218463121615e-37
LOC123617437	LOC123617437	NW_011514224.1:1738785-1774661	15.64	0.371904	5.5967682266696	1.78571822408786e-38	3.39541160897086e-37
IQCK	IQCK	NW_011515158.1:5691653-5793345	16.2468	2.68803	2.71387959169037	2.00991894300562e-38	3.81868685323538e-37
KIF3B	KIF3B	NW_011515153.1:4495743-4530171	47.3362	11.7697	2.37783481368071	2.0950671860149e-38	3.97416855301293e-37
GIN1	GIN1	NW_011517961.1:475594-495859	18.8598	4.34138	2.49227422179401	2.20006097075857e-38	4.17003657617082e-37
P4HA3	P4HA3	NW_011544906.1:2277969-2323735	12.4519	2.1092	2.94140838377341	2.21304609204027e-38	4.19133812348843e-37
HGF	HGF	NW_011511553.1:5126107-5229311	4.94994	1.07063	2.78340286791709	2.43570028261247e-38	4.60938990390921e-37
SERF1A	SERF1A	NW_011511773.1:8788065-8791758	49.0316	5.96151	3.42746152082533	2.58789871514475e-38	4.89355536395692e-37
CUNH1orf141	CUNH1orf141	NW_011515636.1:16930439-17088242	6.0289	0.734407	2.7365749367988	2.76284937861962e-38	5.21615528633802e-37
MORF4L1	MORF4L1	NW_011513546.1:5283774-5299905	499.094	139.783	2.21627715936199	2.91772289341974e-38	5.50422001183176e-37
GRIP1	GRIP1	NW_011517687.1:6313164-6537847	26.0925	6.22297	2.44532102539553	3.09030337416735e-38	5.82520972242889e-37
STPG2	STPG2	NW_011513299.1:5439867-5872805	14.3727	3.57044	2.38851381970592	3.20915798900307e-38	6.04450197049589e-37
LOC105073055	LOC105073055	NW_011514986.1:3848380-3879792	51.2072	14.6743	2.13247465529108	3.25188405089975e-38	6.12017330865807e-37
CC2D2B	CC2D2B	NW_011517816.1:7515619-7599631	7.94733	1.86031	2.46739760513845	3.48813018769724e-38	6.55965297680118e-37
YJU2B	YJU2B	NW_011513414.1:628779-641691	37.792	9.7253	2.33812038912092	3.62725006824903e-38	6.81593521047013e-37
NPY	NPY	NW_011517028.1:1615973-1623469	19.5241	2.84904	3.14852633638068	3.63399222613444e-38	6.82326114697355e-37
DUSP18	DUSP18	NW_011512590.1:3873637-3883118	22.6698	3.89373	2.91658560808591	4.67388523193369e-38	8.76892494335268e-37
COL6A6	COL6A6	NW_011515164.1:287054-437925	25.3823	5.13401	2.69802039366512	5.98979771482366e-38	1.12202330964019e-36
SOCS7	SOCS7	NW_011514988.1:1942868-1975052	53.9909	17.2369	2.02654810257522	6.0646599836739e-38	1.13516053797378e-36
CLHC1	CLHC1	NW_011512850.1:3935294-3968449	28.905	7.65429	2.28078530221202	6.41365430092999e-38	1.19954831336801e-36
RWDD2B	RWDD2B	NW_011514130.1:6918953-6928360	21.1382	2.93769	3.2129134900753	7.97890897834482e-38	1.49113629162276e-36
LOC105066262	LOC105066262	NW_011512597.1:16395048-16770179	46.5633	13.6786	2.14649798333175	1.02489879091367e-37	1.91388882387271e-36
MGAT4D	MGAT4D	NW_011513508.1:5531821-5566520	29.7914	3.00502	3.67572193728794	1.06050576346501e-37	1.97884108087919e-36
TTLL4	TTLL4	NW_011511680.1:6901797-6927497	56.0668	15.3765	2.24297335089094	1.23491033266552e-37	2.30069164150945e-36
MPI	MPI	NW_011513546.1:7714946-7721822	59.8633	11.0006	2.87394907726752	1.2548377241561e-37	2.33600357089602e-36
ATPAF2	ATPAF2	NW_011509917.1:879896-892203	73.5454	17.8227	2.42045675315149	1.26834751665728e-37	2.35932302400838e-36
STPG4	STPG4	NW_011516700.1:11468134-11498899	17.7769	1.35884	4.0855147202875	1.4265030396308e-37	2.65146142052523e-36
NECTIN1	NECTIN1	NW_011513285.1:674081-738865	1.54904	12.8983	-2.67963	1.76995549225392e-37	3.28729504583011e-36
ANKRD13A	ANKRD13A	NW_011515675.1:1393447-1422724	67.7362	20.9926	2.06965791701285	1.78411932076661e-37	3.31103845484265e-36
MMEL1	MMEL1	NW_011514262.1:15623808-15649360	32.5525	2.3065	4.21395933286563	1.9089952056705e-37	3.53731652164242e-36
GLB1L	GLB1L	NW_011511680.1:7327108-7334837	71.5092	16.7967	2.47738257679771	1.91164098061204e-37	3.53948587737396e-36
DNAJC5G	DNAJC5G	NW_011511623.1:3600315-3603171	24.8165	2.10838	3.92925220213318	2.06231970721339e-37	3.81552996871955e-36
BAP1	BAP1	NW_011517149.1:726913-734861	124.25	36.3179	2.15447423803901	2.29399253798385e-37	4.23761700858049e-36
REEP4	REEP4	NW_011513524.1:10202063-10205781	57.9756	9.85331	2.86915575085447	2.41587942524197e-37	4.45591411899357e-36
SPATA22	SPATA22	NW_011512274.1:137564-149886	30.2239	2.93237	3.73739570817146	2.49795818747785e-37	4.60376379928714e-36
ABCD2	ABCD2	NW_011517687.1:9503127-9563729	9.29839	2.4277	2.31890402975382	2.70795164136804e-37	4.98312941612481e-36
SLC25A33	SLC25A33	NW_011514262.1:10497616-10514670	78.8031	20.543	2.30960491520983	2.76235608369041e-37	5.07934839725939e-36
CCDC187	CCDC187	NW_011513939.1:2607473-2655325	47.4685	14.6527	2.07616538063768	2.80845194859322e-37	5.16015413158061e-36
HHAT	HHAT	NW_011511988.1:779463-1061288	19.0839	4.73188	2.21557157219336	2.82305021736196e-37	5.18300788185291e-36
TTLL8	TTLL8	NW_011514259.1:782039-853020	15.8839	2.45225	3.15663071540836	3.07197461880444e-37	5.63571123492594e-36
IFT122	IFT122	NW_011513243.1:23232785-23295957	46.3443	15.4691	1.95855303043676	3.35443836635251e-37	6.14920573254354e-36
LOC105071810	LOC105071810	NW_011510549.1:2641458-2660862	25.1381	1.78271	4.1758761314528	3.52141735982669e-37	6.45037640964896e-36
FAM187A	FAM187A	NW_011514977.1:526570-528716	22.1083	1.37264	4.37577349374309	3.68885102740704e-37	6.75191985153771e-36
CUNH19orf18	CUNH19orf18	NW_011515311.1:3762230-3768144	12.0186	0.806102	4.26236242027544	5.53074246269142e-37	1.01078214877946e-35
CNTROB	CNTROB	NW_011516271.1:737748-756352	42.816	13.4897	2.03656193285677	5.69366732171778e-37	1.03976591363729e-35
SEPTIN14	SEPTIN14	NW_011544899.1:5783632-5811635	9.2944	1.23697	3.29100016499044	6.29043075423495e-37	1.14787206371576e-35
BCL2A1	BCL2A1	NW_011513546.1:4598653-4649764	10.9728	2.4569	2.43660652243025	6.68002111102689e-37	1.21803789194682e-35
TOE1	TOE1	NW_011511373.1:1190048-1193630	84.0914	11.7758	3.20036445230964	6.90115304676316e-37	1.25740370926446e-35
TTC7A	TTC7A	NW_011516700.1:11338646-11455400	43.5927	14.5793	1.95928538872432	7.81310598848202e-37	1.42248324203046e-35
PPM1E	PPM1E	NW_011512521.1:2255807-2277163	15.3258	3.47887	2.51884573419432	8.87498646941738e-37	1.61336496454651e-35
RSPH1	RSPH1	NW_011516553.1:2951895-2962698	15.5397	0.974103	4.33149173253159	9.49878360763415e-37	1.72545655903701e-35
SUN3	SUN3	NW_011512250.1:589181-605921	17.0099	0.210928	6.70383726940361	9.64258582712923e-37	1.75025332456727e-35
NFU1	NFU1	NW_011515779.1:3402854-3426177	70.0929	14.6522	2.55319641962707	1.14478073213439e-36	2.07635362420988e-35
TMEM31	TMEM31	NW_011516702.1:1848776-1875952	6.16542	0.765882	3.38434	1.18332453143948e-36	2.14464165078714e-35
LOC105075935	LOC105075935	NW_011515844.1:471785-487185	6.59556	0.56531	3.92090776097381	1.41985932797481e-36	2.57139203276103e-35
NPAS4	NPAS4	NW_011514130.1:12635279-12640920	2.98034	0	11.2766468306764	1.54312799674283e-36	2.79252635066674e-35
GLCCI1	GLCCI1	NW_011511141.1:3968067-4053192	27.9284	9.78299	1.88968758766513	1.63978863089268e-36	2.96521235771672e-35
TMEM234	TMEM234	NW_011512866.1:1418015-1431029	58.2022	15.6779	2.23288348312325	1.81824141501577e-36	3.28543079779507e-35
LOC105082478	LOC105082478	NW_011544288.1:230-1336	43.8325	1.9084	4.88601693908928	1.97747502932989e-36	3.56778126344362e-35
LOC123615610	LOC123615610	NW_011512519.1:4384655-4386404	34.222	1.96535	4.5024072692384	2.03662737628283e-36	3.67174384081764e-35
ULK4	ULK4	NW_011511178.1:3103272-3431084	41.9894	13.6315	2.00052542995257	2.06516151923594e-36	3.72039157774667e-35
LOC105076580	LOC105076580	NW_011516265.1:22193594-22200523	102.245	25.9149	2.35226591121327	2.13967562418983e-36	3.85173715514322e-35
ADRM1	ADRM1	NW_011513418.1:1382876-1388247	303.775	77.3043	2.36423927906256	2.33126918361001e-36	4.19348840554016e-35
ATP13A5	ATP13A5	NW_011514844.1:6810855-6910291	4.45256	0.39826	3.87013549179805	2.43060504161457e-36	4.36889876993133e-35
LOC105075633	LOC105075633	NW_011515641.1:2408429-2410268	44.3964	2.67959	4.47341562054048	2.57488323492991e-36	4.62476782225885e-35
SERAC1	SERAC1	NW_011516269.1:41894641-41952775	20.3858	5.26025	2.32653862887065	2.66163571557294e-36	4.77700902250474e-35
RAP1GDS1	RAP1GDS1	NW_011513299.1:5947568-6092241	34.73	11.7019	1.94277265667883	2.83957700836519e-36	5.09256277225196e-35
DCAF5	DCAF5	NW_011515408.1:12623618-12715473	75.2665	22.6993	2.10135371476612	2.98401665360462e-36	5.34760743987277e-35
TEX45	TEX45	NW_011516557.1:4913961-4918304	16.4842	0.138557	7.22845574690926	3.06747640037785e-36	5.49307191816918e-35
RRP1B	RRP1B	NW_011516553.1:2173877-2191208	41.2696	12.3929	2.12110305707431	3.11171346727786e-36	5.56813395680832e-35
RASSF8	RASSF8	NW_011511552.1:11131016-11191901	31.2193	5.80631	2.81364071064945	3.19508574241109e-36	5.71306091467187e-35
ERICH2	ERICH2	NW_011512174.1:566231-591838	45.4537	10.4877	2.50252021704761	3.30285196668688e-36	5.90135784010562e-35
PGAP2	PGAP2	NW_011544906.1:330290-350753	45.6192	12.5395	2.21035478594241	3.60265487030739e-36	6.43224004969465e-35
IPO13	IPO13	NW_011510156.1:541993-561926	34.5139	9.40215	2.25020436390879	3.65740032489042e-36	6.52512849041417e-35
ETV2	ETV2	NW_011512127.1:5865537-5870493	17.1766	1.64401	3.75139627486382	3.86006569118728e-36	6.88158516535883e-35
RFX1	RFX1	NW_011513414.1:486188-501201	41.7158	10.8913	2.31017828565788	4.18723974775653e-36	7.4537837527571e-35
ZFR2	ZFR2	NW_011516557.1:2455279-2485440	10.4241	1.67387	3.02279077474293	4.33110189676752e-36	7.70416020124784e-35
PKIB	PKIB	NW_011516269.1:15242153-15340068	18.4645	3.99716	2.60916251475715	4.35004309361639e-36	7.73212104254954e-35
DNAH6	DNAH6	NW_011514758.1:667336-817367	18.3298	5.96243	1.99631311555463	4.98378570039217e-36	8.84548237179072e-35
FBXO47	FBXO47	NW_011514988.1:1498966-1518112	18.6869	2.47036	3.31082084644565	5.79581496174253e-36	1.02639391750534e-34
PACRGL	PACRGL	NW_011515627.1:10014282-10033241	28.6581	5.36563	2.56387124447925	7.58281108667944e-36	1.33989053634728e-34
ZBTB8B	ZBTB8B	NW_011512866.1:1265227-1289982	12.4999	1.01506	3.62028938186907	7.66240578399223e-36	1.35295871370624e-34
SDC2	SDC2	NW_011516735.1:988075-1090180	21.2883	114.09	-2.05205	9.28033443878452e-36	1.63623001611369e-34
GPR19	GPR19	NW_011511552.1:2516960-2542480	13.4037	2.53924	2.76705623107588	9.73020134084465e-36	1.71428716134294e-34
LOC105081760	LOC105081760	NW_011511114.1:1117181-1138637	20.7705	5.42001	2.31572330101173	1.06127868575948e-35	1.86841110370393e-34
ATF7IP2	ATF7IP2	NW_011509865.1:553702-599607	45.3359	12.2246	2.3918426794381	1.08579962391151e-35	1.91017945567306e-34
AQP11	AQP11	NW_011544909.1:17939465-17951447	22.4663	2.52305	3.5266144257743	1.13667821413727e-35	1.99822200926285e-34
LOC105077864	LOC105077864	NW_011516528.1:6526125-6583670	2.20629	15.1116	-2.40664	1.14163386808942e-35	2.00546458994684e-34
UBE2N	UBE2N	NW_011515580.1:292389-297661	131.849	32.1906	2.40816694049971	1.1818545297452e-35	2.07459994848323e-34
RBM4B	RBM4B	NW_011514130.1:12843372-12852892	98.1261	29.4981	2.11455400573245	1.23230439002323e-35	2.16157720343549e-34
LOC105077956	LOC105077956	NW_011516552.1:888577-1408732	25.0908	169.219	-2.62863	1.42750337435929e-35	2.50214543251466e-34
AP3B2	AP3B2	NW_011513546.1:2166842-2217711	9.56446	2.28987	2.43638592069785	1.50871310748982e-35	2.64256056403838e-34
LOC123611875	LOC123611875	NW_011516563.1:1408363-1411840	11.4687	0.475953	4.92846914821673	1.95649104580676e-35	3.42186291072734e-34
UIMC1	UIMC1	NW_011511506.1:2398718-2473099	96.2608	32.3828	1.92076422396543	2.02734433044946e-35	3.54320135130846e-34
USP42	USP42	NW_011510927.1:1398518-1422293	47.2367	14.1612	2.12050945241649	2.40322391701618e-35	4.19707140558372e-34
CUNHXorf65	CUNHXorf65	NW_011544911.1:1167242-1169074	27.8418	0.0919877	8.44376372669338	2.54861339394944e-35	4.44774741826987e-34
IQGAP2	IQGAP2	NW_011511773.1:4776924-5040762	19.5114	6.45078	1.97253003683945	2.72241404619451e-35	4.74760519276769e-34
DNAH7	DNAH7	NW_011511680.1:750082-969980	18.2702	3.79962	2.6385920621282	2.84889808072328e-35	4.96457213834684e-34
CRY1	CRY1	NW_011517687.1:2964712-3038678	15.3695	5.44217	1.87259496671607	3.0195709597341e-35	5.25817305876485e-34
TRIML1	TRIML1	NW_011513270.1:8528603-8533915	16.3512	1.70851	3.63421800705645	3.04411997133705e-35	5.29707779783929e-34
SPEM1	SPEM1	NW_011516271.1:352800-356730	37.5938	6.16431	2.98625409263362	3.10399334320156e-35	5.39734958430903e-34
ADAT1	ADAT1	NW_011510931.1:776417-811085	10.6701	2.48121	2.43678729277525	3.1504171891406e-35	5.47410650764792e-34
ARL9	ARL9	NW_011516410.1:2830983-2844556	51.348	4.17782	3.07236760515167	3.4796192640576e-35	6.03737844253985e-34
ABCG8	ABCG8	NW_011516700.1:8808566-8825246	35.6294	5.63574	3.04950190386124	3.79346054805047e-35	6.57715890975572e-34
KIAA0586	KIAA0586	NW_011515408.1:4545593-4639019	36.22	12.3147	1.93554502237512	3.81810097327755e-35	6.61510115196882e-34
USP32	USP32	NW_011512521.1:65434-189422	43.4809	15.5138	1.86504865464186	4.17746080379298e-35	7.2324927451527e-34
ENO3	ENO3	NW_011514747.1:5735-11266	45.5279	4.89955	3.57974629006123	5.17416990150622e-35	8.95164967242562e-34
OSCP1	OSCP1	NW_011514983.1:5877825-5902085	24.4792	6.00771	2.41424495873361	6.51806278305024e-35	1.12523334202931e-33
IQCG	IQCG	NW_011514844.1:10164615-10197275	11.5777	1.7487	3.09199112384108	6.87049778757199e-35	1.18522260899049e-33
KATNAL1	KATNAL1	NW_011512597.1:13698360-13766601	70.3075	10.6044	2.2146652251121	7.18267363228991e-35	1.23818560689963e-33
TFAM	TFAM	NW_011514272.1:11912362-11925350	50.099	15.1433	2.14253743438004	7.22080745267212e-35	1.24386572601809e-33
SCYL2	SCYL2	NW_011515580.1:5250743-5304753	47.5197	15.6113	1.98318222567432	7.50934370962823e-35	1.29264140355982e-33
CFAP119	CFAP119	NW_011544899.1:6346353-6350301	28.2323	4.11862	3.15005675940624	7.69814280655043e-35	1.32324236952711e-33
ABCA7	ABCA7	NW_011516557.1:506713-524540	8.45565	1.28799	3.08156242146363	7.81749182067653e-35	1.34279551702902e-33
ANGPTL6	ANGPTL6	NW_011513414.1:2161105-2168422	18.3131	1.86746	3.66671306142493	7.92782651165584e-35	1.36077342613515e-33
HPGD	HPGD	NW_011544907.1:2058019-2085987	0.571073	7.08968	-3.25467	8.27483583123855e-35	1.41932066194711e-33
DCUN1D1	DCUN1D1	NW_011511611.1:9749216-9779271	36.9031	11.3658	2.08066451175237	8.80471438335557e-35	1.50912804530714e-33
AHRR	AHRR	NW_011517677.1:165395-230115	6.53892	1.08238	2.94472649041029	9.45052598109527e-35	1.61866396461358e-33
NECTIN3	NECTIN3	NW_011517767.1:3592953-3614699	73.2053	14.4125	2.70967518799694	9.89766573121558e-35	1.69403984940263e-33
CCNB2	CCNB2	NW_011517309.1:3484442-3501247	32.7177	5.40508	2.95994534779512	1.01403809484883e-34	1.73434484133946e-33
LOC123618641	LOC123618641	NW_011515224.1:6812744-6825504	9.14831	0.386391	4.9412165613135	1.02590002481158e-34	1.75338297687882e-33
LOC105062765	LOC105062765	NW_011511555.1:4175463-4220387	17.7781	3.8519	2.5753092595196	1.07784360153528e-34	1.84084947063634e-33
LOC105077066	LOC105077066	NW_011516268.1:9805934-9836069	8.20514	1.6103	2.73283249475373	1.17258380678992e-34	2.00123193653846e-33
ERLIN2	ERLIN2	NW_011509483.1:107349-124510	42.873	12.4648	2.16661320589879	1.29121117727093e-34	2.20212533118643e-33
LOXL1	LOXL1	NW_011513546.1:8372795-8394288	45.2929	13.2184	2.15227706648361	1.40088142823485e-34	2.38746809317638e-33
NETO2	NETO2	NW_011512198.1:860976-903104	16.1288	3.92217	2.49836520052323	1.48569304186415e-34	2.53021222374536e-33
FBN2	FBN2	NW_011517961.1:19288110-19495003	20.8449	6.03208	2.16650905005152	1.59563636317172e-34	2.71359958686524e-33
APOBEC3B	APOBEC3B	NW_011514986.1:6086781-6099105	7.32705	47.7067	-2.33015	1.59868114013862e-34	2.71685216988429e-33
UBTD1	UBTD1	NW_011517816.1:6336178-6338915	96.9019	16.232	2.9416195475037	1.63340752850147e-34	2.77390283467242e-33
RACGAP1	RACGAP1	NW_011516006.1:4313496-4341078	43.9045	11.3604	2.29527801928127	1.64165888487935e-34	2.78594388978535e-33
CDKN2D	CDKN2D	NW_011513414.1:2460661-2462850	35.3999	3.77268	3.59211334511745	1.70369406150553e-34	2.8871357838903e-33
PRDX5	PRDX5	NW_011514224.1:624809-627716	295.784	74.8439	2.37626361159334	1.72512662007964e-34	2.92139296933177e-33
CCPG1	CCPG1	NW_011517309.1:6362500-6384756	95.8006	30.5377	2.0245599845136	1.7447836631446e-34	2.95259723419025e-33
STKLD1	STKLD1	NW_011513475.1:23963-43908	16.0071	3.35515	2.64391528832345	1.79878889508862e-34	3.04184202442188e-33
DNAI4	DNAI4	NW_011515636.1:17205236-17284499	9.26673	1.89005	2.68223797715575	1.82634116806805e-34	3.08625934288458e-33
SIDT2	SIDT2	NW_011513285.1:2537004-2552996	30.8734	9.20511	2.12041193669277	1.88856398182302e-34	3.18916124615237e-33
CEP44	CEP44	NW_011544907.1:1960046-1977502	34.2213	8.7572	2.40964442838629	1.92596987668665e-34	3.25004030667882e-33
FAM118A	FAM118A	NW_011514986.1:1553133-1574316	26.3387	7.28671	2.23906703966026	2.00758381722382e-34	3.38538167801145e-33
HACL1	HACL1	NW_011516281.1:2392989-2423572	36.1898	11.0846	2.08178661028532	2.06474633905683e-34	3.47932957528144e-33
LOC105079349	LOC105079349	NW_011516737.1:287272-312797	3.11253	31.4946	-2.95384	2.10809692192545e-34	3.54988727989636e-33
SPTBN4	SPTBN4	NW_011511566.1:1018688-1084091	9.31788	2.44001	2.30933290726181	2.59626265069131e-34	4.36579667596277e-33
CUNH6orf163	CUNH6orf163	NW_011511684.1:3095471-3113440	23.4169	5.34821	2.51538963727221	2.69462022857264e-34	4.52801869781716e-33
LOC123619246	LOC123619246	NW_011515636.1:3765358-3766349	28.8329	0.765184	5.52211320585256	2.89332023490855e-34	4.85851031188703e-33
B9D1	B9D1	NW_011509917.1:1313242-1321500	86.1151	16.0588	2.79061116356677	3.05910132643384e-34	5.13330037965779e-33
STN1	STN1	NW_011517816.1:1540292-1575129	27.0574	8.10633	2.11217742460536	3.11074748067281e-34	5.21631701930292e-33
RSPRY1	RSPRY1	NW_011516690.1:3927794-3970353	42.6843	15.0631	1.89039424308007	3.55906432542398e-34	5.96391812520068e-33
RHOBTB1	RHOBTB1	NW_011514272.1:9775666-9891582	36.8276	11.5109	2.02904113704688	5.00725107637715e-34	8.38478693850288e-33
CUNH8orf89	CUNH8orf89	NW_011510342.1:220980-240793	5.56684	0.71534	3.32836672606513	5.616675875566e-34	9.39872763668632e-33
CREBL2	CREBL2	NW_011511552.1:2492473-2507930	40.7973	12.7184	2.05893781531177	5.67897159922706e-34	9.49634860592701e-33
MTOR	MTOR	NW_011514262.1:9237542-9350982	67.407	23.9923	1.86841267976437	6.16089076405999e-34	1.02878729836036e-32
OXR1	OXR1	NW_011513933.1:6138954-6440296	51.9525	14.2664	2.24610363681781	6.2483786415496e-34	1.04267102839099e-32
LOC105065127	LOC105065127	NW_011512198.1:468621-469723	29.308	1.01645	5.19556188579608	6.68739041906361e-34	1.11437930899896e-32
NEURL1	NEURL1	NW_011517816.1:1833658-1864859	26.729	6.23986	2.48465514601429	6.87789717376755e-34	1.14532977502933e-32
COL11A2	COL11A2	NW_011511766.1:3775771-3804417	5.0539	0.655746	3.32772446558725	8.11669391039572e-34	1.34974488616671e-32
CENPV	CENPV	NW_011509917.1:2178423-2184071	103.332	27.7036	2.27396190390964	8.72925920073885e-34	1.45060459682084e-32
ARHGAP19	ARHGAP19	NW_011517816.1:6519829-6562983	31.6173	8.73105	2.2552658432131	1.0219274749944e-33	1.69469051070944e-32
PSME3	PSME3	NW_011517136.1:264511-271591	67.6269	17.5477	2.31821652982467	1.03539834548124e-33	1.7158438327464e-32
LOC105064614	LOC105064614	NW_011511991.1:161882-179655	74.9515	26.437	1.88890167624629	1.15383917200456e-33	1.90948446699457e-32
SNX25	SNX25	NW_011513270.1:10161136-10239059	44.9923	16.2373	1.85739077373609	1.15535706898561e-33	1.91067872001231e-32
CUNH20orf27	CUNH20orf27	NW_011544902.1:4119187-4131643	71.8245	15.8355	2.57384911150929	1.16521820992393e-33	1.92565951551892e-32
ARMT1	ARMT1	NW_011516269.1:36865137-36878120	22.5501	4.86202	2.5811784826866	1.23112489463e-33	2.03317776817216e-32
ERICH6B	ERICH6B	NW_011512597.1:1746894-1786176	4.22436	0.632365	3.11987785123912	1.28988763026464e-33	2.12875815514652e-32
RPGR	RPGR	NW_011511989.1:1419819-1474245	16.1192	4.76195	2.13190515422045	1.51480798611482e-33	2.49652008480846e-32
NUF2	NUF2	NW_011513397.1:1331980-1360092	28.6098	7.50361	2.30299726513581	1.56105224162152e-33	2.57096840013384e-32
HOOK2	HOOK2	NW_011513414.1:1293258-1302817	17.4242	3.59501	2.65655811456332	2.0223523668906e-33	3.32842026035027e-32
POC1B	POC1B	NW_011513030.1:2254550-2339710	25.3035	8.33203	1.99214948179931	2.2108581424844e-33	3.63617217183384e-32
SPHK2	SPHK2	NW_011511555.1:3739691-3747739	65.3031	14.5993	2.49719623379739	2.55512140647581e-33	4.19662513824734e-32
SMIM5	SMIM5	NW_011512519.1:5069567-5076736	23.8735	4.38805	2.80973320902092	2.61096031813171e-33	4.28540381627145e-32
LOC105063572	LOC105063572	NW_011511614.1:5706392-5781091	3.42847	0.413553	3.47956517747787	2.7895494740906e-33	4.5753950225754e-32
LOC105073681	LOC105073681	NW_011510721.1:3405442-3424878	51.6341	17.7725	1.91537058120075	2.88518208562841e-33	4.72579039772964e-32
HRCT1	HRCT1	NW_011513243.1:12184398-12185467	28.6566	0.641666	5.74223462384575	3.13688446535319e-33	5.13456204847307e-32
SYMPK	SYMPK	NW_011511555.1:1991016-2025107	79.5686	30.4252	1.76487376506789	3.16106743660282e-33	5.1706185554684e-32
KCNK10	KCNK10	NW_011517098.1:677819-809466	4.00356	0.356022	3.89670267015559	3.28863963671374e-33	5.37562647973998e-32
LOC105071352	LOC105071352	NW_011514414.1:1122007-1123839	13.0758	0.0710613	7.61772762326589	3.79584088415047e-33	6.20047636869127e-32
ZDHHC12	ZDHHC12	NW_011512529.1:1020848-1024174	83.8717	17.6797	2.61286774664838	3.89265318258185e-33	6.35429290947171e-32
STAG3	STAG3	NW_011514164.1:75850-105534	52.7688	19.3171	1.8418757928942	4.24701003238283e-33	6.92802533902504e-32
SLCO1A2	SLCO1A2	NW_011511552.1:7894076-7972950	3.82524	0.472741	3.36677346148256	4.63069723135371e-33	7.54879149208992e-32
LOC123617511	LOC123617511	NW_011514262.1:8849993-8852073	29.1914	3.18045	3.55570840955498	4.86182564675637e-33	7.92018793072409e-32
MYO9A	MYO9A	NW_011513546.1:9604847-9771639	61.4478	20.6166	1.95938951775417	5.05906761260475e-33	8.23591495468546e-32
POLB	POLB	NW_011510533.1:1694959-1716536	74.0305	25.3406	1.92605003572862	5.44335876141027e-33	8.85480819118885e-32
PROSER3	PROSER3	NW_011512127.1:5962453-5974134	7.52092	1.01104	3.26556814871535	5.56794495495327e-33	9.0459314244454e-32
LOC105069628	LOC105069628	NW_011510373.1:2992360-3112454	9.41908	1.15322	3.42643075419995	5.63941934767263e-33	9.15585295444875e-32
PSMD8	PSMD8	NW_011510741.1:285459-291095	186.151	54.0128	2.15629710907736	5.7771100849552e-33	9.37305839070892e-32
ODF3	ODF3	NW_011510166.1:95283-97949	39.089	0.364063	7.12354717251331	5.83824685719512e-33	9.46584943143608e-32
CCDC179	CCDC179	NW_011516265.1:18913129-18915652	6.99912	0	11.4366791001943	6.36074365499159e-33	1.0299082641375e-31
LOC105070438	LOC105070438	NW_011514130.1:15948097-15968479	4.02987	0.339587	3.9403277424835	7.31277733352525e-33	1.18246229713795e-31
SYN2	SYN2	NW_011513243.1:22697695-22744826	16.9011	3.30107	2.80862	7.41085339661562e-33	1.1975140613144e-31
KNL1	KNL1	NW_011516268.1:6565274-6612704	35.9345	9.98917	2.2283520231668	7.85647993501549e-33	1.26781501358865e-31
TRAPPC3L	TRAPPC3L	NW_011516269.1:11008042-11050311	2.78652	0.372272	3.27258563041577	8.3887972533001e-33	1.35280630974589e-31
CUNH14orf39	CUNH14orf39	NW_011515408.1:6069944-6141438	8.69769	1.59952	2.8172339933108	8.45396559466943e-33	1.36239998931959e-31
LOC105069780	LOC105069780	NW_011513948.1:115037-124516	39.6457	7.10595	2.84366996993604	8.72328508944095e-33	1.40485871816258e-31
CFAP276	CFAP276	NW_011511616.1:21772-26907	18.9395	0.863332	4.82661605002928	8.84933255854e-33	1.42420244181573e-31
TDRD5	TDRD5	NW_011513524.1:4543556-4608879	37.3113	10.6298	2.19141607022723	8.98388618432344e-33	1.4448882900739e-31
ZBTB17	ZBTB17	NW_011514262.1:6052197-6081641	31.6694	11.6736	1.83864741962588	9.33576425429113e-33	1.50047554618868e-31
CFAP95	CFAP95	NW_011513243.1:1555259-1776121	56.6143	5.38439	3.26170472305847	9.45901027228038e-33	1.5192664691676e-31
SPAG1	SPAG1	NW_011513933.1:1527110-1596408	21.8858	6.33056	2.16398152929947	9.54037765542678e-33	1.53131038273994e-31
KCNT1	KCNT1	NW_011513939.1:2261202-2287646	10.4172	1.95426	2.79214417420111	9.80806916640904e-33	1.57217386584603e-31
CILP2	CILP2	NW_011544898.1:2470892-2478191	4.97798	0.139845	5.47085096706455	1.00235536440212e-32	1.60564214447218e-31
PHC2	PHC2	NW_011512866.1:628754-676705	71.171	25.7417	1.84565461724815	1.04447290561046e-32	1.67199278472505e-31
NAGS	NAGS	NW_011514977.1:1178824-1183991	13.9867	1.00886	4.15387439552285	1.04903952654265e-32	1.6781834985945e-31
DNAJC27	DNAJC27	NW_011511623.1:5298329-5331791	22.5199	6.60821	2.14640505304438	1.06811530202178e-32	1.70756127830211e-31
HTR2B	HTR2B	NW_011513948.1:3180350-3196229	11.3745	2.17117	2.74290295962513	1.1228741215983e-32	1.79390728507808e-31
NUTM1	NUTM1	NW_011516268.1:249071-259560	26.7521	4.55567	2.92255823881518	1.14722334996569e-32	1.83158825720404e-31
BBIP1	BBIP1	NW_011517503.1:2324119-2338310	60.1806	17.9219	2.10947657539342	1.17096700004228e-32	1.86825293437596e-31
KIF27	KIF27	NW_011516693.1:2134726-2198156	29.8148	9.56873	2.05271488795946	1.21664638276602e-32	1.93984362796368e-31
PPM1G	PPM1G	NW_011511623.1:3525415-3530805	133.187	37.222	2.21425237068574	1.35068719209505e-32	2.15213080089726e-31
CUNH17orf107	CUNH17orf107	NW_011514747.1:53298-54417	23.034	0.60992	5.53103369137022	1.3907540036259e-32	2.21450119913782e-31
COPRS	COPRS	NW_011514557.1:5679807-5683098	177.096	41.1333	2.4839899383094	1.40674235786296e-32	2.23847411268433e-31
DRC3	DRC3	NW_011509917.1:859958-879168	20.1879	4.5163	2.4591201675378	2.13499848081665e-32	3.39056409964767e-31
NGRN	NGRN	NW_011513546.1:1135217-1139030	90.2188	20.5247	2.5104421624877	2.1670092827009e-32	3.4391239912494e-31
AVEN	AVEN	NW_011516268.1:491690-628418	57.279	19.6625	1.92311795037371	2.23306988808942e-32	3.54162227591499e-31
TMBIM4	TMBIM4	NW_011517687.1:6666737-6686631	128.597	40.313	2.04154246728518	2.34039557544477e-32	3.70938786184761e-31
PSMA6	PSMA6	NW_011516711.1:484729-501856	222.084	68.5793	2.06719377880876	2.67752152537519e-32	4.23811388673503e-31
MOB3A	MOB3A	NW_011516557.1:1276861-1282190	60.2492	13.2085	2.56088007773234	2.86720995575711e-32	4.53537047451203e-31
CEP112	CEP112	NW_011511653.1:3377582-3743689	51.1194	17.0016	1.96889066695376	2.9787465363413e-32	4.70869577641936e-31
MFSD4A	MFSD4A	NW_011515635.1:1574748-1601473	0.614519	11.4978	-3.85666	3.12890715697921e-32	4.9428081724077e-31
CORO2B	CORO2B	NW_011513546.1:11778620-11878690	2.32045	18.079	-2.53173	3.60306743118003e-32	5.68810566306552e-31
NETO1	NETO1	NW_011511137.1:1726783-1800331	11.3343	1.36918	3.41253598250378	3.63667787059673e-32	5.73739133351999e-31
NRM	NRM	NW_011515227.1:862998-866079	32.1231	4.11811	3.34046514567161	3.95428216541419e-32	6.23435971361884e-31
USP7	USP7	NW_011509865.1:1682604-1712991	141.053	52.1948	1.80800477740028	4.01875777531426e-32	6.33185236877484e-31
UPK2	UPK2	NW_011513285.1:1235009-1238755	8.8736	0.338863	5.0652311771877	4.4256105789689e-32	6.96373452150411e-31
LOC105078025	LOC105078025	NW_011516553.1:2199292-2264230	44.5738	13.0006	2.14730400057093	4.43167411972662e-32	6.96870590936828e-31
COG6	COG6	NW_011512597.1:7353177-7413327	48.0889	17.1721	1.85759424245999	5.6226202248871e-32	8.83565127153836e-31
TM4SF5	TM4SF5	NW_011514747.1:128949-134986	0.186935	15.5884	-5.95785	7.24214354232342e-32	1.13583317935682e-30
LOC105070558	LOC105070558	NW_011514148.1:865331-876148	322.636	78.6093	2.39919467710358	7.37749652604586e-32	1.15630572592421e-30
NAT10	NAT10	NW_011516265.1:11086729-11126549	25.1251	9.0829	1.84075665994671	7.48078117150207e-32	1.17172862265903e-30
DNAH1	DNAH1	NW_011517149.1:736349-830990	24.5152	4.88512	2.69422969937204	7.81010260950009e-32	1.22251286508522e-30
LNP1	LNP1	NW_011516552.1:3042923-3074662	14.2179	0.872822	4.38080539317654	8.84331471878446e-32	1.38333885262029e-30
SH3D19	SH3D19	NW_011516836.1:1084250-1169699	43.2861	14.0485	1.9961067420114	1.05063909489958e-31	1.64028208986404e-30
SMC4	SMC4	NW_011512859.1:11294147-11329648	46.6631	13.2366	2.17985848974519	1.07234073953363e-31	1.67307466748043e-30
KIRREL1	KIRREL1	NW_011513761.1:160156-181467	2.16175	22.1074	-2.99281	1.08873288211397e-31	1.69754608441889e-30
B3GLCT	B3GLCT	NW_011512597.1:12997047-13068300	4.33924	19.0946	-1.76699	1.169221750029e-31	1.82186007231791e-30
CFAP61	CFAP61	NW_011544904.1:5701095-5957504	13.7901	3.29159	2.45731842699323	1.24586940651188e-31	1.94003129647365e-30
SRSF12	SRSF12	NW_011511684.1:1892231-1900039	55.7362	12.9551	2.48372407421996	1.28424981967542e-31	1.99849926543006e-30
ERICH6	ERICH6	NW_011512859.1:3683170-3714606	9.97134	1.24952	3.38484892541759	1.40422183556233e-31	2.1809519201394e-30
ALLC	ALLC	NW_011514137.1:1453042-1473882	14.0297	0.721468	4.66712761433493	1.48521193459702e-31	2.30524874402265e-30
UNC80	UNC80	NW_011514985.1:14404099-14590428	21.9633	7.33603	1.95631081337931	1.74077886101142e-31	2.70017644142405e-30
FABP3	FABP3	NW_011512866.1:2017073-2025281	48.7059	280.572	-2.15452	1.86758863808298e-31	2.89500367955034e-30
FSIP1	FSIP1	NW_011516268.1:5765391-5938930	19.321	6.03561	2.00432389205025	1.95227932572453e-31	3.02433148483446e-30
PCOLCE2	PCOLCE2	NW_011512871.1:2754729-2822874	30.9409	5.64347	2.83552222732067	2.11181608895642e-31	3.26936379810311e-30
DNHD1	DNHD1	NW_011516265.1:31524302-31594670	16.3242	5.06812	2.0650028525412	2.19684659013521e-31	3.39880920547289e-30
PLIN1	PLIN1	NW_011513546.1:709744-722241	9.303	1.48706	3.01830180716103	2.27604176958944e-31	3.5190656123111e-30
MLC1	MLC1	NW_011514259.1:854432-873583	13.2958	2.25308	2.95383453519715	2.42939073720563e-31	3.75374501802874e-30
IQCF2	IQCF2	NW_011517149.1:1168867-1170379	27.8162	0.665895	5.71640770870245	2.95269259569614e-31	4.55352259166611e-30
MTERF3	MTERF3	NW_011516735.1:1275716-1294671	27.4907	7.95818	2.15953879379293	3.18906954293844e-31	4.90858965698208e-30
CENPN	CENPN	NW_011510931.1:4962234-4983444	39.1508	6.02187	3.09276880351712	3.46316158065693e-31	5.32705290316947e-30
CUL3	CUL3	NW_011511680.1:11372886-11444176	149.39	49.0766	1.98573304252447	3.5885352380907e-31	5.51636717317261e-30
MTCH2	MTCH2	NW_011516265.1:1078886-1094715	176.824	38.2777	2.57205693367484	3.67021405133172e-31	5.63831346835826e-30
SMIM42	SMIM42	NW_011513761.1:203138-211195	6.52099	0.508094	4.05796487897494	3.82673050020203e-31	5.87499840581241e-30
UBE2T	UBE2T	NW_011514126.1:390976-397603	94.232	24.362	2.32040860367341	3.93801542589193e-31	6.04198325829302e-30
PWWP2B	PWWP2B	NW_011510360.1:974904-996264	8.81429	1.10669	3.36406768158134	4.99094653110085e-31	7.65257207414032e-30
MORN3	MORN3	NW_011517499.1:6159118-6170349	60.2821	0.237615	8.33089993936946	5.00863362552396e-31	7.67478751456404e-30
SETD3	SETD3	NW_011517098.1:9563358-9619069	83.188	31.8039	1.76491982581373	5.1065994390803e-31	7.81492092730681e-30
ARL4A	ARL4A	NW_011511141.1:744042-745610	122.001	26.4113	2.58910960913713	6.73942245227805e-31	1.0300584787571e-29
ADAM22	ADAM22	NW_011511553.1:256456-455535	2.25404	10.8859	-1.8542	7.15427437787838e-31	1.09276873310993e-29
LOC105064211	LOC105064211	NW_011511766.1:3437789-3458188	142.015	38.5942	2.25620770930982	7.19606625105491e-31	1.09845296285187e-29
CDH20	CDH20	NW_011515224.1:1970512-2010262	12.1201	1.65734	3.25550837084715	8.08525153938027e-31	1.23183299008869e-29
LPCAT3	LPCAT3	NW_011509867.1:19412-48808	42.9935	14.7534	1.9184078582164	8.22195683157145e-31	1.25186596529434e-29
CCDC191	CCDC191	NW_011517767.1:5707220-5789438	12.7653	4.33361	1.93990261159665	9.07603747321569e-31	1.38103104126369e-29
CEP104	CEP104	NW_011514262.1:14766746-14795384	20.9483	7.37755	1.88154195303667	9.38440528486081e-31	1.42704809388796e-29
LRIF1	LRIF1	NW_011511616.1:1518509-1535352	24.2316	6.46699	2.31340094262304	9.6461992269716e-31	1.46592904781767e-29
NKAIN3	NKAIN3	NW_011517737.1:4471287-4675078	0.376919	4.02376	-3.04352	9.76480421174306e-31	1.4830141890189e-29
AGPAT2	AGPAT2	NW_011513939.1:2962803-2967357	79.916	19.4014	2.42738662995293	1.00500959278771e-30	1.52441278056472e-29
ENTHD1	ENTHD1	NW_011514986.1:5487130-5581395	12.3236	3.60244	2.15990290725325	1.14935726903929e-30	1.74226007756581e-29
RETREG1	RETREG1	NW_011514256.1:4987767-5109698	16.1374	5.49559	1.92755324831026	1.24554599200171e-30	1.88568590688158e-29
FOXK1	FOXK1	NW_011510927.1:2541209-2563897	72.6276	26.3914	1.84163983311212	1.32924632666503e-30	2.0111346062203e-29
SYCE2	SYCE2	NW_011513414.1:1204512-1216453	21.6086	5.0182	2.47936698384991	1.34650634148636e-30	2.03596510209872e-29
JCAD	JCAD	NW_011510549.1:964205-989572	50.404	16.4439	1.98944489155661	1.38955852632661e-30	2.09973843814441e-29
FOXO6	FOXO6	NW_011514983.1:2080153-2101415	1.37089	14.3389	-2.99441	1.52787561934169e-30	2.30729410709397e-29
CIAPIN1	CIAPIN1	NW_011516690.1:3771481-3786989	68.3458	19.855	2.15187707854828	1.54634826183673e-30	2.33372156547384e-29
FOXJ1	FOXJ1	NW_011512519.1:4698195-4702973	12.446	1.16258	3.78993641182892	1.58356170132608e-30	2.38838130641236e-29
CHRNE	CHRNE	NW_011514747.1:40243-55269	7.95321	1.52817	2.75102441028179	1.61705006062805e-30	2.43735761650947e-29
CRELD2	CRELD2	NW_011514259.1:718570-727644	64.3652	17.4233	2.25022959977675	1.64507394081064e-30	2.4780410724226e-29
DGKD	DGKD	NW_011511614.1:5871121-5946719	89.9317	28.1521	2.00693	1.98029025291063e-30	2.97925046450429e-29
LOC105080699	LOC105080699	NW_011517499.1:4573889-4581314	17.7018	3.81868	2.5873065067535	1.98969776519158e-30	2.99152804345471e-29
MAJIN	MAJIN	NW_011514224.1:1098418-1116746	17.4038	4.2667	2.40866390949587	2.1474499109393e-30	3.22668804401375e-29
LOC105071698	LOC105071698	NW_011510549.1:672409-679661	80.6708	0.114093	9.78096003207327	2.16259607770396e-30	3.24741273345333e-29
CCDC74A	CCDC74A	NW_011514148.1:823945-828661	32.5195	6.83694	2.62629079248641	2.33048516895381e-30	3.49733096399097e-29
TASOR2	TASOR2	NW_011510729.1:4159654-4215967	48.6788	18.9608	1.74000174561333	2.37994131697097e-30	3.56931699012722e-29
GAL3ST1	GAL3ST1	NW_011512590.1:3803347-3816663	10.4792	2.00578	2.75854807763086	2.49106008182183e-30	3.73363383656443e-29
CUNH9orf153	CUNH9orf153	NW_011516693.1:3700409-3722855	11.5093	2.02156	2.88379222629808	2.53523076227934e-30	3.79746550384863e-29
CNOT1	CNOT1	NW_011516690.1:2931931-3026640	183.629	70.767	1.75356702706856	2.66988498391928e-30	3.99666625540406e-29
LOC123612963	LOC123612963	NW_011517687.1:714450-775829	5.14032	1.43162	2.21982085462555	2.83876308373399e-30	4.2468178901048e-29
GDPD4	GDPD4	NW_011544909.1:18270092-18374429	47.8284	15.9947	1.95646820836371	3.08557763807399e-30	4.61317887870551e-29
LMO1	LMO1	NW_011516265.1:30136491-30171363	27.521	2.96693	3.60279981843903	3.21557017851624e-30	4.80453437133722e-29
MTFR1	MTFR1	NW_011517737.1:2757410-2790412	35.0452	10.2245	2.14521857685753	3.44818315794805e-30	5.14888631351098e-29
KIF23	KIF23	NW_011513546.1:11392079-11416067	40.9031	10.7277	2.28507016862355	3.62018914827687e-30	5.39900924810763e-29
AAMDC	AAMDC	NW_011544909.1:17755276-17781763	48.0777	9.29587	2.74504009581225	4.19869104257811e-30	6.25787517128599e-29
LOC105068394	LOC105068394	NW_011513414.1:1427968-1469585	16.2651	3.64495	2.24645018222557	4.31919771469641e-30	6.43348655256704e-29
DDIT4L	DDIT4L	NW_011513299.1:7351145-7355911	14.675	1.70832	3.47849785822881	4.48958641716799e-30	6.68313372620119e-29
LOC105063109	LOC105063109	NW_011511605.1:10337453-10350190	5.89607	0.511854	3.90905395241221	4.79380207205899e-30	7.13156072666631e-29
TMEM183A	TMEM183A	NW_011509948.1:483364-495497	78.1116	25.7263	1.97484190346678	4.98622431583002e-30	7.41322420586475e-29
VPS53	VPS53	NW_011514557.1:2307146-2425413	47.7094	18.4396	1.75017069462467	5.08363808928418e-30	7.55337334925469e-29
CAST	CAST	NW_011511990.1:1325519-1429599	55.7472	21.4844	1.75079223174677	5.10639888971213e-30	7.58249676717402e-29
MAEL	MAEL	NW_011513397.1:3809528-3827326	142.082	46.2465	1.99233551729019	5.89108355909604e-30	8.74226599159361e-29
BICRA	BICRA	NW_011511555.1:3092641-3116196	19.3423	5.35188	2.23279312525406	6.17380086794921e-30	9.15615115125521e-29
PGM2L1	PGM2L1	NW_011544906.1:2335025-2367646	37.9419	13.6433	1.85571120185572	6.22146968789341e-30	9.22114803154356e-29
TMEM269	TMEM269	NW_011514983.1:971500-991668	7.1607	1.45276	2.68298615204161	6.65991051087533e-30	9.86488966783731e-29
CUL2	CUL2	NW_011516559.1:31504-105429	99.532	36.3377	1.83442355575077	6.95076211127096e-30	1.02893576571288e-28
SYCE1L	SYCE1L	NW_011510931.1:1981631-1992265	15.3607	2.70488	2.90780214071441	7.55650243079052e-30	1.11791511916923e-28
PTPMT1	PTPMT1	NW_011516265.1:1127720-1131695	50.3091	11.4542	2.5066448737373	7.82106181541442e-30	1.15634133901839e-28
ZC2HC1C	ZC2HC1C	NW_011510733.1:1674695-1685088	22.1457	3.89066	2.87613190307279	8.27887024544495e-30	1.22327444833557e-28
FGFR1OP2	FGFR1OP2	NW_011511552.1:11899015-11917738	88.0878	22.9713	2.32983542647431	8.29540883826217e-30	1.22496387989501e-28
HESX1	HESX1	NW_011516746.1:5048786-5070676	11.6349	2.8205	2.41777586466402	9.33831406867552e-30	1.37642619405367e-28
TRIM14	TRIM14	NW_011513243.1:14718221-14742254	27.4784	8.19699	2.12140345670415	9.41988825316117e-30	1.38759753543803e-28
LOC123618943	LOC123618943	NW_011515430.1:6822300-6823516	28.3416	0.923918	5.27116032841686	9.51182532411419e-30	1.40028073912542e-28
PKIG	PKIG	NW_011514637.1:11687852-11712553	58.2843	17.6357	2.09436874799339	9.64425110027205e-30	1.41890526917307e-28
CTR9	CTR9	NW_011516265.1:28275559-28297790	43.2318	14.3141	1.97572720320782	9.9809322234801e-30	1.46753951982003e-28
CUNH8orf48	CUNH8orf48	NW_011513270.1:4639080-4641966	16.4302	1.43184	3.88574443631931	1.01955938409313e-29	1.49818413843838e-28
NUAK1	NUAK1	NW_011517687.1:2267452-2334055	2.66826	15.3655	-2.15233	1.04936489252147e-29	1.54103794130631e-28
LOC105069358	LOC105069358	NW_011513709.1:69939-129364	12.3354	2.94123	2.25707364369671	1.12331897303077e-29	1.64762604381702e-28
KRT3	KRT3	NW_011516006.1:6343027-6349989	6.86412	0.371925	4.57139545453876	1.12846026514353e-29	1.65415592684081e-28
ACTL10	ACTL10	NW_011515153.1:3540353-3541116	40.0671	1.72236	4.88347163422291	1.13035734346265e-29	1.65592520230341e-28
RTKN2	RTKN2	NW_011514272.1:8652879-8728835	14.9616	4.51577	2.07994725144635	1.20247803550634e-29	1.75943066707379e-28
PICK1	PICK1	NW_011514986.1:6702420-6719894	37.5337	10.5842	2.18180648314139	1.30945118864775e-29	1.91478310315609e-28
DTL	DTL	NW_011511988.1:1977668-2020613	21.3034	7.10795	1.95725922829165	1.35437584590643e-29	1.97926935434657e-28
TEX101	TEX101	NW_011511555.1:505467-508350	115.81	2.55526	5.86178570947974	1.41102413341758e-29	2.060799458642e-28
DNTTIP1	DNTTIP1	NW_011514637.1:10921437-10937554	53.5432	19.7545	1.81237884879116	1.50414733125007e-29	2.19546954748641e-28
CCDC6	CCDC6	NW_011514272.1:10591169-10769088	7.17012	29.1437	-1.65374	1.50737891057439e-29	2.19884889593575e-28
CLDND2	CLDND2	NW_011511555.1:5536426-5538120	6.39346	0	10.7287777629662	1.58360128082912e-29	2.30863282714311e-28
CUNH16orf92	CUNH16orf92	NW_011544899.1:6850256-6853035	14.9874	0.447725	5.38146054513597	1.60041199355726e-29	2.33172350925319e-28
PGM1	PGM1	NW_011510175.1:1705301-1751803	79.3113	27.2616	1.91397332936746	1.60673691098552e-29	2.33951813810732e-28
FXR1	FXR1	NW_011511611.1:8068174-8125532	140.368	49.2598	1.92925619842116	1.6428698457131e-29	2.39067949167566e-28
PRKCD	PRKCD	NW_011517149.1:124821-150067	24.5597	7.31716	2.13129667918356	1.8641014432764e-29	2.71096837774912e-28
MRPL42	MRPL42	NW_011515580.1:330892-356079	32.8796	9.35905	2.18744806390564	2.11201243647205e-29	3.06964569506864e-28
RNF114	RNF114	NW_011514637.1:8068611-8081522	112.159	39.7791	1.86593685576892	2.1312367087311e-29	3.09571162607212e-28
FAM170A	FAM170A	NW_011517961.1:12962241-12983948	5.60591	0.940106	2.94452665731687	2.37863357173574e-29	3.45088822172738e-28
IDO1	IDO1	NW_011510533.1:3296192-3310429	5.21757	0.658313	3.35696414032714	2.67056052447547e-29	3.8720707157289e-28
NLRP13	NLRP13	NW_011515311.1:1907328-1971114	14.7693	3.65154	2.39865540219975	2.69069052033849e-29	3.89890155350497e-28
PADI2	PADI2	NW_011514262.1:5508939-5556581	1.54588	9.59846	-2.25827	2.89668557821647e-29	4.19233215530051e-28
ACYP1	ACYP1	NW_011510733.1:1661763-1674589	33.2501	5.90215	2.84051926043691	2.93130149480397e-29	4.23987406083883e-28
SLC8A3	SLC8A3	NW_011515408.1:13395469-13536911	1.15022	6.01564	-1.96485	3.18717535331736e-29	4.60719637218093e-28
PRR22	PRR22	NW_011516557.1:3794598-3799177	12.5861	1.2075	3.75648250177055	3.21362814658378e-29	4.64263823030852e-28
MED16	MED16	NW_011516557.1:388314-403299	78.8863	27.56	1.89444490076771	3.2222374301809e-29	4.65227493228766e-28
EEF1D	EEF1D	NW_011515163.1:328817-336242	323.198	119.236	1.81491369699703	3.5602840958679e-29	5.13725659437439e-28
STOX2	STOX2	NW_011513270.1:10939083-11101176	3.88185	17.0561	-1.75927	5.05023878850237e-29	7.26967786256166e-28
CUNH1orf174	CUNH1orf174	NW_011514262.1:14740238-14747134	73.1717	22.1458	2.09686286318456	5.90461864316818e-29	8.48934864957841e-28
WIPF3	WIPF3	NW_011511114.1:3225816-3276215	5.7336	36.7134	-2.2878	5.90835809384107e-29	8.48963837244373e-28
RNF182	RNF182	NW_011511150.1:10445752-10477772	4.71031	1.06612	2.49730122412226	6.11286070585701e-29	8.77822893463464e-28
ODF4	ODF4	NW_011516271.1:1120781-1125950	15.6328	2.07523	3.28954852821744	6.22052535608403e-29	8.92749560075313e-28
NMNAT2	NMNAT2	NW_011513524.1:7414750-7557464	3.57804	0.731293	2.53955389506671	7.09389180296863e-29	1.01748372805759e-27
ATP6V1G3	ATP6V1G3	NW_011514126.1:2928119-2991502	3.84498	0.365941	3.77972821887236	7.32841849166362e-29	1.05049420624827e-27
ODAD2	ODAD2	NW_011514851.1:1244437-1387163	18.6583	5.60055	2.12284517446814	7.38475160167713e-29	1.0579373100528e-27
PPP2R5C	PPP2R5C	NW_011517098.1:11491757-11610635	55.9821	20.2303	1.89840671535457	7.77500424892756e-29	1.11318020260898e-27
LOC105080222	LOC105080222	NW_011517149.1:2104709-2107579	34.8393	4.79329	3.2203283282278	7.86780449568114e-29	1.12579509050903e-27
GATA6	GATA6	NW_011514468.1:1861954-1890572	6.25453	36.8642	-2.17834	7.94182421363486e-29	1.1357092600142e-27
LOC105069045	LOC105069045	NW_011513530.1:237222-240409	85.1802	24.5723	2.16566737868439	8.02754656831999e-29	1.14728414206913e-27
GUCA2A	GUCA2A	NW_011514983.1:1426009-1427924	13.1144	0.0639973	7.85481869463628	8.30151847063949e-29	1.18573355488967e-27
TMEM89	TMEM89	NW_011517149.1:3346098-3347789	11.6769	0.329145	5.39704841746604	8.33798369493433e-29	1.19023353208593e-27
TTLL3	TTLL3	NW_011513243.1:20971724-20996373	28.3215	8.75219	2.11132250756205	8.70069280514757e-29	1.24127125179739e-27
ZRANB3	ZRANB3	NW_011544907.1:11485948-11693213	5.03506	21.1225	-1.71359	1.03028748471934e-28	1.4689707952065e-27
RAD54L	RAD54L	NW_011510294.1:593537-613295	14.4686	3.76569	2.31369777161842	1.03575927004314e-28	1.47589545391658e-27
RILPL1	RILPL1	NW_011517499.1:7360430-7396998	30.9704	10.8341	1.88784256058565	1.08377869381105e-28	1.54340377072344e-27
LOC105061752	LOC105061752	NW_011511178.1:2030452-2065163	5.66791	0.633391	3.54479009201281	1.19488497447669e-28	1.70062039427892e-27
CNTRL	CNTRL	NW_011512405.1:745760-820839	60.3857	17.513	2.17082162116221	1.25265690172628e-28	1.78178749340982e-27
GEMIN4	GEMIN4	NW_011514557.1:2447888-2452186	35.5624	7.66073	2.58308759662195	1.25669305761282e-28	1.78646958592874e-27
ARMC6	ARMC6	NW_011544898.1:2123825-2141153	26.5446	8.50601	2.04736001381558	1.42647196552846e-28	2.02422361234895e-27
RGS21	RGS21	NW_011511147.1:16670567-16714799	11.4867	2.28501	2.71871481268941	1.62161090096197e-28	2.29977394677798e-27
FNDC3A	FNDC3A	NW_011512597.1:4042066-4180917	74.1894	29.1197	1.72425302057651	1.73855745348067e-28	2.46417156844195e-27
ADIG	ADIG	NW_011514637.1:16056373-16063183	6.86622	0.281046	4.97594332877304	1.76695313306927e-28	2.50294022320721e-27
NRG3	NRG3	NW_011515632.1:2434821-3364202	0.680375	3.59225	-1.99915	1.79277272343221e-28	2.53801618120822e-27
TTC21A	TTC21A	NW_011511178.1:1738054-1769550	20.7147	6.66074	2.0055447518141	1.82975677652575e-28	2.58732136767896e-27
ZYX	ZYX	NW_011509864.1:1036453-1045208	32.8514	152.162	-1.84185	1.92232101693269e-28	2.7166086644474e-27
RABEPK	RABEPK	NW_011514020.1:1619943-1637376	33.025	4.91842	2.58991102588024	1.9867360949155e-28	2.80598701198307e-27
OVOL1	OVOL1	NW_011514224.1:1736863-1747847	8.83841	1.52434	2.91465855658365	2.02692050031359e-28	2.86105790150147e-27
RAB4A	RAB4A	NW_011515599.1:2005241-2040823	23.5661	8.53225	1.83932569993823	2.15752171219052e-28	3.04361499151814e-27
CHN2	CHN2	NW_011511114.1:3400233-3431789	1.11654	8.82878	-2.60961	2.28041843909197e-28	3.21509523292896e-27
ZWILCH	ZWILCH	NW_011510373.1:2310278-2351817	11.1877	3.60929	2.00240885531074	2.28317099147636e-28	3.21708579632805e-27
RIOK2	RIOK2	NW_011511990.1:957100-978822	37.9472	13.4081	1.89444753003812	2.28775517515061e-28	3.22165335580481e-27
TGFA	TGFA	NW_011515779.1:2560443-2666945	0.527875	4.54008	-2.74008	2.32287748365638e-28	3.26727831757435e-27
BMERB1	BMERB1	NW_011515158.1:8224543-8332132	2.12579	10.9862	-1.99224	2.42035545962239e-28	3.40239306438774e-27
CORO6	CORO6	NW_011514557.1:3475546-3483327	2.44578	50.0081	-4.04531	2.44256697556032e-28	3.43160639025442e-27
SCRG1	SCRG1	NW_011544907.1:1353723-1367902	35.9108	1.35517	5.06550840170635	2.4562169879204e-28	3.4487643558887e-27
RTN1	RTN1	NW_011515408.1:5468302-5572172	18.8979	7.22864	1.77616126493785	2.70015210262865e-28	3.78905554705714e-27
FAM227A	FAM227A	NW_011514986.1:6315753-6367844	10.0361	2.63569	2.30871115696247	2.75106811048832e-28	3.85599476514472e-27
EEF1A2	EEF1A2	NW_011513418.1:554898-562133	1.15401	13.4824	-3.16363	2.92722553998053e-28	4.10050811776841e-27
LMNTD2	LMNTD2	NW_011510397.1:359590-364802	12.0354	1.61063	3.27197013504256	3.16476918235567e-28	4.43067685529794e-27
DUSP4	DUSP4	NW_011513270.1:2945486-2957949	26.0672	5.04087	2.75913254931174	3.16864173738439e-28	4.43351178602192e-27
ZNF628	ZNF628	NW_011515311.1:1587959-1594730	40.3851	10.6414	2.29729344888607	3.24230358809706e-28	4.53393455128072e-27
UBE2R2	UBE2R2	NW_011516693.1:771600-860726	143.732	53.7549	1.79779223914036	3.27900935164888e-28	4.58259221911278e-27
LOC105083613	LOC105083613	NW_011544909.1:18158925-18242766	11.5472	2.64511	2.51314439580376	3.47166226634383e-28	4.84901092800853e-27
ZNF462	ZNF462	NW_011517538.1:3931366-4063650	5.59291	22.5045	-1.6341	3.49634055830048e-28	4.88063921099351e-27
GET3	GET3	NW_011513414.1:1312134-1319516	83.9143	23.4589	2.20728576126868	3.56055416816306e-28	4.96738708251399e-27
SPATS2L	SPATS2L	NW_011517963.1:3590820-3747664	49.1831	18.4467	1.78180199770122	3.59148731334933e-28	5.00763100355204e-27
CEP57	CEP57	NW_011544909.1:4329722-4369479	25.7875	9.09347	1.88390276482526	3.82075610079986e-28	5.32420809493573e-27
CLEC16A	CLEC16A	NW_011509865.1:42917-239361	29.9243	9.21678	2.06916866737207	3.83941761714214e-28	5.34432918369696e-27
DYRK1B	DYRK1B	NW_011511566.1:613824-622089	74.6281	21.7037	2.17117707274926	3.83964973857875e-28	5.34432918369696e-27
SCARB1	SCARB1	NW_011517499.1:8297995-8364498	22.327	89.3923	-1.63292	3.92122194576799e-28	5.45470387308108e-27
DRP2	DRP2	NW_011510978.1:599649-641263	0.194	3.34199	-3.71776	4.15247093638207e-28	5.77304128559815e-27
LOC105079122	LOC105079122	NW_011516705.1:1605127-1618778	39.2003	0.225519	7.80044040192332	4.21463669961021e-28	5.85607540497085e-27
LOC105062093	LOC105062093	NW_011511527.1:4110-6292	14.3843	0.185875	6.51773526469988	4.27355917316416e-28	5.93450960180829e-27
ERICH3	ERICH3	NW_011515636.1:11344884-11421303	6.21945	1.04462	2.96890320585437	4.42970865541397e-28	6.14778998816157e-27
CIB4	CIB4	NW_011511623.1:4052233-4141160	21.4399	0.600569	5.48898947681764	4.50314038799993e-28	6.24608998557493e-27
ZER1	ZER1	NW_011512529.1:1027381-1049771	52.4911	18.5111	1.8763760302091	4.51573425103812e-28	6.25993986643043e-27
NOL4	NOL4	NW_011509962.1:4019244-4259586	10.8874	2.94839	2.27253608272904	4.88062329543972e-28	6.7579594112736e-27
ANKRD40	ANKRD40	NW_011511991.1:318160-329467	48.9911	15.9805	1.99282002662585	5.59594732941288e-28	7.74396494328671e-27
VDAC2	VDAC2	NW_011515632.1:8102861-8115583	93.8072	33.569	1.85616148073261	6.67295520159019e-28	9.22906242174975e-27
COL18A1	COL18A1	NW_011516553.1:882345-916150	20.4457	98.6252	-1.90737	7.13162725173103e-28	9.85774928182822e-27
CEP78	CEP78	NW_011513243.1:7736477-7766218	11.6407	3.40644	2.10587382148664	7.24821808838149e-28	1.00131399682673e-26
PIGQ	PIGQ	NW_011512519.1:7884612-7895017	58.133	19.3757	1.95509274467798	7.49776897612213e-28	1.03519254517277e-26
ARL2	ARL2	NW_011514224.1:1156587-1162946	122.658	38.8361	2.05035511619693	7.71406033257155e-28	1.0644427357124e-26
SRPK2	SRPK2	NW_011511553.1:10561944-10765827	73.7438	28.9677	1.73090789266491	7.77456575545172e-28	1.07217517165414e-26
CRYZL1	CRYZL1	NW_011514130.1:3168191-3197710	33.7505	11.9748	1.84820735538311	7.98186728177641e-28	1.1001314606175e-26
TEX14	TEX14	NW_011512521.1:2438659-2532076	34.2429	13.8235	1.67285387593538	8.03156641406143e-28	1.10634596826532e-26
EPB41L4A	EPB41L4A	NW_011517961.1:7668905-7889131	1.03973	5.74375	-2.08046	8.0573812646096e-28	1.10926517972216e-26
RNASEH2A	RNASEH2A	NW_011513414.1:1269297-1273120	182.186	49.7623	2.23761966645001	8.29025065730871e-28	1.14067003883475e-26
CCL22	CCL22	NW_011516690.1:3832381-3861096	12.5467	60.5132	-1.89869	8.46720301196206e-28	1.16434959011485e-26
HBZ	HBZ	NW_011512519.1:8239496-8255123	0	0.811473	-10.5802	8.66144245462555e-28	1.19037785304235e-26
RAVER2	RAVER2	NW_011510175.1:699610-797115	4.28378	19.7578	-1.83638	8.88212415472575e-28	1.22000830690784e-26
LOC123613390	LOC123613390	NW_011542925.1:7-1040	53.975	3.3436	4.40276965905088	9.69823740197026e-28	1.33134384838489e-26
PROSER2	PROSER2	NW_011509973.1:17592-46216	1.97519	12.2258	-2.2642	9.8406109735146e-28	1.34934457668832e-26
NCKAP1L	NCKAP1L	NW_011516006.1:7676541-7729140	28.4127	9.2185	2.00590715409409	9.92792264384825e-28	1.36053930189482e-26
TRAM2	TRAM2	NW_011544912.1:9463783-9510218	5.61802	27.9576	-1.94368	1.07762089599346e-27	1.47594697604218e-26
ZNF576	ZNF576	NW_011511555.1:663435-666662	32.5727	5.87529	2.86072190517625	1.26459217916161e-27	1.73104129670063e-26
SUGP2	SUGP2	NW_011544898.1:2090658-2122022	130.286	49.3617	1.62216774442535	1.28450046241569e-27	1.7552889006906e-26
SETX	SETX	NW_011513939.1:1478847-1541401	90.7786	30.9901	1.92971159288918	1.29356404118892e-27	1.76666833991858e-26
PIGH	PIGH	NW_011515408.1:11461039-11468138	12.2832	66.4067	-2.1645	1.31934605664955e-27	1.79983103896319e-26
LOC105078659	LOC105078659	NW_011516685.1:1945869-2078599	8.81505	3.14409	1.87061808090684	1.35675974302926e-27	1.84981856782557e-26
PTEN	PTEN	NW_011517816.1:13433409-13521631	71.5247	28.0506	1.72891391724354	1.37685492993247e-27	1.8761505337115e-26
CCDC88A	CCDC88A	NW_011512850.1:4000026-4105043	49.603	15.1336	2.11040422993855	1.40884415680424e-27	1.91865064623579e-26
DGKH	DGKH	NW_011544908.1:800497-891117	24.1363	6.4767	2.2664519355296	1.43962637023569e-27	1.95834888776506e-26
LOC105074466	LOC105074466	NW_011515311.1:33900-45679	6.99431	1.10247	3.0409240172844	1.58491945969152e-27	2.15355194534302e-26
DDX53	DDX53	NW_011517570.1:1592696-1594597	17.2687	1.01163	4.45386078145536	1.74638091740285e-27	2.3702577202488e-26
TSSK3	TSSK3	NW_011512866.1:1325536-1327431	45.033	6.9204	3.06545356690016	1.78599330346871e-27	2.42265095025637e-26
WLS	WLS	NW_011515636.1:16181766-16304279	5.00359	30.991	-2.35705	1.89733428956825e-27	2.57222788771072e-26
CUNH11orf49	CUNH11orf49	NW_011516265.1:1405416-1575686	23.9409	10.6832	1.62489566478662	1.95482828678877e-27	2.64718169129703e-26
ZNF398	ZNF398	NW_011513519.1:542681-558963	21.4825	6.70815	2.05928717024491	1.99091333778556e-27	2.69452659072207e-26
DPP8	DPP8	NW_011510373.1:1455633-1501515	22.8198	8.77893	1.76701395937324	2.1008103492206e-27	2.84165981622873e-26
CUNH8orf88	CUNH8orf88	NW_011516759.1:4122603-4148798	28.5899	9.54101	1.98439234646814	2.18109250819455e-27	2.9485913141767e-26
LOC105061672	LOC105061672	NW_011511150.1:2205970-2206365	97.5316	3.70787	5.05247789191531	2.22821913426996e-27	3.01060508704629e-26
LOC105065029	LOC105065029	NW_011512127.1:5545608-5556868	12.5353	3.69925	2.65427171265899	2.30957014653632e-27	3.11876450401157e-26
RHBDD3	RHBDD3	NW_011512590.1:2945841-2950896	39.201	9.34394	2.37635124559515	2.63179894554535e-27	3.54790154479249e-26
DBF4	DBF4	NW_011511553.1:462870-486979	42.0497	13.8597	2.00751439139405	2.64531599122631e-27	3.56412142198016e-26
SIT1	SIT1	NW_011513243.1:11971552-11973186	20.1554	1.52777	4.0899370433144	2.75240830658483e-27	3.7042506856315e-26
COL6A5	COL6A5	NW_011515164.1:146383-263214	16.615	4.19371	2.33238643317906	2.91032015750541e-27	3.91317714254841e-26
BCAS1	BCAS1	NW_011514637.1:5094042-5179785	0.928467	6.78347	-2.4848	2.91159216526439e-27	3.91317714254841e-26
LOC105063333	LOC105063333	NW_011509973.1:1763626-1764267	28.9958	0.41537	6.24261149954104	2.9500972943658e-27	3.96141772107453e-26
ANKRD55	ANKRD55	NW_011516528.1:5345919-5591285	28.0512	5.84491	2.64741631795801	3.00434919430467e-27	4.03201136837443e-26
TMEM81	TMEM81	NW_011510938.1:522981-524591	12.8215	0.317152	5.5849277764043	3.04514067099509e-27	4.08447152270531e-26
APELA	APELA	NW_011513716.1:6795897-6816163	9.46895	0.460057	4.95497133443522	3.14910541073487e-27	4.22156052715049e-26
PLK1	PLK1	NW_011515158.1:3097813-3119181	12.7743	3.50356	2.24081412429914	3.28755925905641e-27	4.40470530320031e-26
LRMDA	LRMDA	NW_011515632.1:6991878-7957235	21.1864	6.3537	2.10745449068797	3.88372320842267e-27	5.20054810877848e-26
HK3	HK3	NW_011511506.1:2474257-2496342	4.70785	0.720162	3.0776900214801	4.19400283618818e-27	5.61289972432636e-26
LOC105063004	LOC105063004	NW_011511605.1:142898-148045	95.975	0.0764352	10.6167068178972	4.19850974359851e-27	5.61579932036733e-26
UBN1	UBN1	NW_011512008.1:352600-389060	72.755	27.0565	1.67616888935555	4.42551132149936e-27	5.91283795493868e-26
NFIX	NFIX	NW_011513414.1:1061456-1140348	9.55058	42.8637	-1.8076	4.44297747215135e-27	5.9328707524621e-26
TACC3	TACC3	NW_011510551.1:811510-820727	46.5513	14.9174	2.02931697156013	4.51931026972518e-27	6.03144433995136e-26
NUP98	NUP98	NW_011544906.1:354005-434379	62.623	27.1601	1.57955023744703	4.53317577377354e-27	6.04658620719677e-26
LOC123618568	LOC123618568	NW_011515158.1:8497312-8497838	35.0299	0.891321	5.55056844403218	4.76471490494161e-27	6.35189438105438e-26
ATP2A2	ATP2A2	NW_011517499.1:5612880-5661842	108.311	44.8312	1.6430539088784	4.87232279111369e-27	6.49174112690529e-26
LOC123617430	LOC123617430	NW_011514224.1:1194853-1204167	8.87567	0.29936	5.23908061227972	5.08369376739523e-27	6.76960686139932e-26
PLEK2	PLEK2	NW_011515408.1:11305902-11317870	13.6356	2.43123	2.87365034290294	5.27760052598756e-27	7.02392136559054e-26
SEC31A	SEC31A	NW_011510263.1:1228626-1288721	135.707	56.9705	1.6466216795092	5.35133304230186e-27	7.11810353010395e-26
SERPINH1	SERPINH1	NW_011544906.1:3257225-3265987	22.6724	135.994	-2.22544	5.56425112557583e-27	7.39721717503145e-26
SLC25A39	SLC25A39	NW_011514977.1:927245-932081	95.8783	24.14	2.36876183470125	5.69257313871831e-27	7.56362043392495e-26
TINAG	TINAG	NW_011544912.1:10605067-10669084	0	0.243577	-10.8097	5.88576376230299e-27	7.81165858629549e-26
MTX1	MTX1	NW_011513412.1:1394686-1399446	59.1753	15.785	2.27599865251656	6.18127122902214e-27	8.19932473253815e-26
YOD1	YOD1	NW_011515635.1:411463-443853	57.2619	14.0119	2.38188322514081	6.47335455124657e-27	8.58202297302281e-26
LOC105074542	LOC105074542	NW_011515331.1:81547-95745	4.92018	0.529674	3.5480225801536	6.58810847109622e-27	8.72933466992958e-26
AP3M2	AP3M2	NW_011510533.1:1838657-1856793	19.5838	4.96863	2.32450318296227	6.83875943041632e-27	9.05644985056678e-26
REEP2	REEP2	NW_011517961.1:26984378-26990472	67.538	21.6008	2.02645685536172	6.98321014438146e-27	9.23754744347175e-26
SHC4	SHC4	NW_011516268.1:12789303-12898023	8.90888	2.51563	2.18923824155491	7.09202167481634e-27	9.37631692060016e-26
RNF144B	RNF144B	NW_011511150.1:7281458-7402447	14.1533	4.92782	1.9020633221059	7.11631291117117e-27	9.40325135553212e-26
APH1B	APH1B	NW_011515640.1:12831-216842	41.5646	17.2469	1.66179791736611	7.61264754759829e-27	1.00535547909834e-25
CRYAB	CRYAB	NW_011517118.1:959010-962252	11.1256	101.806	-2.81157	7.71895711798186e-27	1.01883440595761e-25
IAH1	IAH1	NW_011515960.1:1535523-1547499	78.4178	23.2568	2.16598216630641	7.99834451246824e-27	1.05455096110543e-25
PDZD2	PDZD2	NW_011513750.1:2715915-3057322	3.83207	21.2295	-2.09223	8.21960714160793e-27	1.08253398995622e-25
LOC105080292	LOC105080292	NW_011517149.1:3458801-3471876	24.7521	7.45722	2.10542988154153	9.00433369348018e-27	1.18458328568394e-25
GPATCH2	GPATCH2	NW_011511147.1:11848831-11986290	18.8497	7.82606	1.67072232046404	9.1117688237516e-27	1.19806029969722e-25
HDAC11	HDAC11	NW_011513243.1:24756191-24771901	48.2344	9.66473	2.70532119595992	9.76037928085222e-27	1.28193793773032e-25
CFAP161	CFAP161	NW_011513546.1:3870943-3960118	7.16869	1.73882	2.33905587324914	1.09906854692646e-26	1.44194908977842e-25
RABL3	RABL3	NW_011517767.1:11146435-11178763	18.2923	6.34783	1.89937814153002	1.10031885139064e-26	1.44280060972513e-25
LOC105081676	LOC105081676	NW_011517816.1:1212197-1234921	16.518	3.04369	2.82307157678727	1.13894006367339e-26	1.49262729480648e-25
CCDC113	CCDC113	NW_011516690.1:3169540-3190018	28.9513	5.99915	2.65366282025198	1.15143443790833e-26	1.50752554383001e-25
BTBD10	BTBD10	NW_011516265.1:26075549-26142733	31.5225	9.54005	2.09734100507795	1.15156456152709e-26	1.50752554383001e-25
STRN4	STRN4	NW_011511555.1:2411902-2429509	104.123	40.6019	1.73311282241886	1.2958952229269e-26	1.69554535274557e-25
LOC105081065	LOC105081065	NW_011517541.1:28636-54218	4.38959	21.5069	-1.91536	1.30905373796815e-26	1.71182852840783e-25
ODF3B	ODF3B	NW_011514259.1:1196362-1197433	15.4085	0.187633	6.48123622696263	1.42418795469689e-26	1.86036005230847e-25
SRARP	SRARP	NW_011514262.1:6040803-6043480	7.52514	0.272809	5.10773071777175	1.44904128951607e-26	1.89179514598626e-25
WASHC3	WASHC3	NW_011515580.1:6554248-6598145	121.883	35.5492	2.18004574214843	1.6421393828983e-26	2.14272847373723e-25
CATSPERB	CATSPERB	NW_011517098.1:3306320-3406095	5.72104	0.435181	4.11261694146817	1.73552341748185e-26	2.26334890901601e-25
EBAG9	EBAG9	NW_011513933.1:8602367-8625032	29.9965	8.38893	2.21671516241216	1.79267451705284e-26	2.33661149979359e-25
ABHD8	ABHD8	NW_011544898.1:879585-885958	36.5374	6.41468	2.87657712092106	1.9418115372509e-26	2.52962593093771e-25
MYBL1	MYBL1	NW_011517737.1:2131661-2163842	20.5811	5.60009	2.2503100323198	1.98989381192662e-26	2.59085685897944e-25
SCLY	SCLY	NW_011511614.1:2520639-2549419	12.9605	3.73122	2.15737563521217	2.00536203187401e-26	2.60958065709592e-25
BRINP3	BRINP3	NW_011511147.1:15293962-15632751	5.51607	1.74199	2.10023018740951	2.02964306330987e-26	2.63974606759803e-25
E2F8	E2F8	NW_011516265.1:21744406-21759856	11.5474	1.78225	3.02575242856072	2.04135120551082e-26	2.65353540235307e-25
OPRK1	OPRK1	NW_011517737.1:9489039-9511017	0.517919	6.57663	-3.29212	2.13521787835253e-26	2.77404917211409e-25
DNA2	DNA2	NW_011512613.1:2292550-2331434	9.21156	2.96081	2.00207665340264	2.16795924496047e-26	2.81506223171383e-25
KIAA0895	KIAA0895	NW_011513697.1:1316272-1366556	31.1823	10.707	1.9127418241809	2.31277849584189e-26	2.99986123168767e-25
INSRR	INSRR	NW_011513412.1:286793-302892	5.05928	0.267929	4.58115844005019	2.41036485145462e-26	3.12474959349028e-25
ATP9B	ATP9B	NW_011513978.1:1579406-1718032	39.6446	17.6663	1.53897415319504	2.42418893641086e-26	3.1409739588615e-25
LY6H	LY6H	NW_011515163.1:68148-85734	2.98171	18.1904	-2.24071	2.60463458232045e-26	3.37295258701357e-25
RUFY1	RUFY1	NW_011511506.1:861956-898559	25.2959	10.702	1.61596065597974	2.63761587348432e-26	3.41382041532523e-25
HYDIN	HYDIN	NW_011510721.1:2639567-3011904	16.7705	7.34043	1.74723713284896	2.86875524835443e-26	3.70897903768928e-25
DNM2	DNM2	NW_011513414.1:2576132-2627688	216.929	82.9907	1.75966387366386	2.94299710956168e-26	3.80291645886064e-25
LOC105073275	LOC105073275	NW_011514988.1:1483701-1484523	20.8857	0.301232	6.17998	3.12425727508252e-26	4.03496650015501e-25
ABCC6	ABCC6	NW_011515158.1:7778242-7846570	1.57433	11.8345	-2.53363	3.25789945012989e-26	4.20530151723059e-25
HOATZ	HOATZ	NW_011517118.1:630174-640134	29.0298	0.270601	7.13602443342263	3.35393532238261e-26	4.32693720408027e-25
DBX2	DBX2	NW_011516006.1:865304-895805	18.9085	4.32041	2.51380698185403	3.79327016410056e-26	4.89109676828356e-25
RGS22	RGS22	NW_011513933.1:1387683-1471783	29.2293	9.36562	2.01628293882777	3.99926044665439e-26	5.15393413952303e-25
SGK1	SGK1	NW_011516269.1:24071324-24177053	57.4348	17.876	2.04624882073331	4.02898398172169e-26	5.18945247586654e-25
LOC105064052	LOC105064052	NW_011511680.1:7568121-7586502	19.7918	92.7961	-1.85562	4.11273107307095e-26	5.29447933634177e-25
SYNGR4	SYNGR4	NW_011511555.1:3548311-3557068	98.9904	0.407537	8.2581933675602	4.16229049934328e-26	5.35540604944994e-25
TMPRSS13	TMPRSS13	NW_011513285.1:1949266-1977157	5.93598	0.461031	3.96318504712888	4.19102771748811e-26	5.38660423721717e-25
SLC1A4	SLC1A4	NW_011515779.1:6772610-6798116	11.8502	3.64149	2.0808272478707	4.30523315274305e-26	5.53042691291339e-25
ACTL7B	ACTL7B	NW_011517538.1:2592759-2604765	31.0067	8.95122	2.17103144363439	4.36093422766915e-26	5.59898222189133e-25
SYNPO	SYNPO	NW_011515288.1:471096-506690	10.4485	58.8443	-2.13041	4.39152042740373e-26	5.63523658695079e-25
RUVBL1	RUVBL1	NW_011510722.1:1186938-1221558	157.571	59.6437	1.77456055575793	4.43625491429358e-26	5.6895976976691e-25
SLC25A19	SLC25A19	NW_011512519.1:5310071-5321321	11.4115	2.43465	2.59891401477105	4.54424061122186e-26	5.8249785099829e-25
DDX1	DDX1	NW_011511600.1:2715590-2751217	114.08	46.6955	1.66398960049242	5.25635277287762e-26	6.73419333358096e-25
OLFML2A	OLFML2A	NW_011514020.1:1877807-1894844	43.3929	16.7674	1.74993629704158	6.16691586860898e-26	7.88812970059387e-25
SOX6	SOX6	NW_011516265.1:23428885-23991165	11.4696	1.9617	2.93415162009666	6.43276048965088e-26	8.21941004843783e-25
CLVS1	CLVS1	NW_011517737.1:5198075-5300859	6.14201	1.14726	2.80470917334136	6.50186533152803e-26	8.3032868810722e-25
RNF40	RNF40	NW_011544899.1:6316802-6346206	49.0802	19.8847	1.68239380913125	6.67763145345658e-26	8.52321512538e-25
CT83	CT83	NW_011511602.1:2467964-2469310	22.2261	1.67515	4.08627542321979	6.98879627844514e-26	8.91563825080115e-25
LOC105065826	LOC105065826	NW_011512519.1:8572200-8846741	0.550075	5.68997	-2.98541	7.02042128887828e-26	8.95122365823184e-25
CXXC5	CXXC5	NW_011517961.1:27862841-27895712	49.2183	18.5204	1.7931198549236	7.50451899584102e-26	9.56337959767399e-25
LOC105070026	LOC105070026	NW_011514126.1:491446-506587	10.9706	1.12794	3.62970510233186	7.84014552647322e-26	9.9751925797058e-25
GPC1	GPC1	NW_011511614.1:965013-994034	3.90513	23.1832	-2.20395	7.93408138689736e-26	1.00893596693158e-24
TRIP12	TRIP12	NW_011513948.1:2333509-2466125	150.397	62.7847	1.63359592888992	8.55407552896005e-26	1.08720125208117e-24
STXBP5L	STXBP5L	NW_011517767.1:11322155-11612341	8.19848	2.35814	2.12606563114437	9.70387734127026e-26	1.23203301947683e-24
CUNH3orf84	CUNH3orf84	NW_011517149.1:2957682-2966003	20.9097	0.177132	7.23483691196843	9.9331656996693e-26	1.25981101548237e-24
LOC105080302	LOC105080302	NW_011517149.1:1153873-1160441	13.1202	0.425292	5.31117442373341	1.01769169672551e-25	1.29004384335052e-24
LOC105078692	LOC105078692	NW_011516690.1:3919785-3925569	120.532	41.933	1.89472674108657	1.01864528422945e-25	1.29057086802375e-24
OPTN	OPTN	NW_011514851.1:2822339-2855914	87.4924	33.8236	1.74956948488643	1.02234698346434e-25	1.29457721452297e-24
LOC105082615	LOC105082615	NW_011544898.1:2533306-2542756	20.0546	5.64805	2.20072070800032	1.03746314858841e-25	1.31302561780209e-24
ZNF592	ZNF592	NW_011513546.1:1767333-1810758	25.3002	10.1307	1.69819260204025	1.05563977852144e-25	1.33532588958357e-24
JAKMIP1	JAKMIP1	NW_011544905.1:267794-359079	14.401	5.54604	1.75508125602852	1.08481949197889e-25	1.37151362115519e-24
LOC105078337	LOC105078337	NW_011516557.1:6259816-6268336	157.699	61.347	1.73610948471968	1.30684269320558e-25	1.65134266804429e-24
ACD	ACD	NW_011515430.1:6701522-6704534	32.9477	6.43531	2.73171408077663	1.34411347549056e-25	1.69754457673007e-24
DEGS2	DEGS2	NW_011517098.1:10151927-10167592	6.89524	1.2091	2.89094005066685	1.50447061009724e-25	1.89906768857935e-24
TMEM131L	TMEM131L	NW_011516836.1:3069042-3227277	18.5709	6.75718	1.83936739827531	1.59735559121402e-25	2.01525471959892e-24
GNL1	GNL1	NW_011515227.1:956197-965043	94.6345	35.5441	1.79304378499187	1.70143049034406e-25	2.1454296398474e-24
PIH1D1	PIH1D1	NW_011511555.1:4319230-4324282	38.5615	9.81957	2.35054730868218	1.7505932658719e-25	2.20626239537091e-24
LOC105073524	LOC105073524	NW_011515153.1:2213344-2299621	27.5232	11.5983	1.62109352246702	2.03160939631291e-25	2.55908131621651e-24
DYNLT2B	DYNLT2B	NW_011514844.1:9584398-9596943	32.011	10.8381	1.93394828620268	2.16718717200387e-25	2.72699650652359e-24
PLA2G4D	PLA2G4D	NW_011516268.1:7703971-7725623	3.57841	0.274902	4.04681025948423	2.29134589746664e-25	2.88171573142608e-24
CFAP299	CFAP299	NW_011511147.1:19547927-20041425	15.1504	3.09546	2.38523701828025	2.37645784106506e-25	2.9871913229019e-24
CUNH1orf146	CUNH1orf146	NW_011512444.1:2150051-2165200	30.7548	10.5939	1.91642984391737	2.37916866965256e-25	2.98903305743365e-24
MPHOSPH9	MPHOSPH9	NW_011517499.1:7171594-7208118	38.6342	15.4494	1.68608074509453	2.42456023746413e-25	3.042873821035e-24
CCDC39	CCDC39	NW_011511611.1:7881120-7928980	9.45669	2.33649	2.36946309769359	2.54581865162103e-25	3.19338548689484e-24
LOC105064917	LOC105064917	NW_011512008.1:2028286-2030177	6.98114	0	11.0029748349029	2.55607820036155e-25	3.20457954523906e-24
VIPR1	VIPR1	NW_011511178.1:3784585-3816415	5.6796	0.474222	3.95937358419417	2.61350605218629e-25	3.27486638267688e-24
SLFNL1	SLFNL1	NW_011514983.1:2346842-2358995	14.0478	3.6095	2.34274007075049	2.71977878330535e-25	3.40447635285317e-24
AK9	AK9	NW_011516269.1:5865158-5967128	11.5042	3.39423	2.02735191577162	2.75895457866654e-25	3.4517139765215e-24
ODF3L1	ODF3L1	NW_011513546.1:7232641-7247678	8.65058	0.333555	5.48568632684523	2.76645144411908e-25	3.45928967447012e-24
SEC23A	SEC23A	NW_011516558.1:9426244-9483163	61.1636	23.8783	1.72999505047049	2.83158972953714e-25	3.53889724739443e-24
LRRC69	LRRC69	NW_011516759.1:3913539-3986624	4.0248	0.777564	2.75073947202757	2.8652726379764e-25	3.57912973560029e-24
PLCG2	PLCG2	NW_011510931.1:5554397-5692433	7.51209	29.0614	-1.57959	2.88296116493785e-25	3.59935151476839e-24
GALM	GALM	NW_011516700.1:4723520-4822292	42.0681	13.7426	1.99236807023622	3.01865616310702e-25	3.76680568330297e-24
UCHL3	UCHL3	NW_011544910.1:3203586-3239764	42.3349	12.6334	2.0662510780183	3.11227164207372e-25	3.88160448665285e-24
HMOX2	HMOX2	NW_011512008.1:650719-654929	67.7773	16.351	2.41891196899633	3.3408018908085e-25	4.16229917818487e-24
KCNQ3	KCNQ3	NW_011544900.1:12665966-12906981	0.545384	3.09935	-2.13056	3.49884724322249e-25	4.35694543063657e-24
LOC105082311	LOC105082311	NW_011517963.1:3454995-3521896	11.861	54.2494	-1.81232	3.56195895946527e-25	4.43323481282825e-24
CELF6	CELF6	NW_011513546.1:9452093-9469857	7.75226	0.829257	3.6064094243595	3.73141130652625e-25	4.64172865274256e-24
GALNTL5	GALNTL5	NW_011513053.1:716713-811285	21.6053	5.28766	2.46925773708456	3.7499027693214e-25	4.66231434469618e-24
LOC105067903	LOC105067903	NW_011513299.1:7180484-7182615	218.587	69.8837	2.01154479090052	3.87847403570062e-25	4.81717717187744e-24
HECTD2	HECTD2	NW_011517816.1:10646389-10696166	13.0109	4.51196	1.91072154597108	4.13564793880494e-25	5.13393729640782e-24
G6PC3	G6PC3	NW_011514977.1:1134931-1140059	35.3486	8.24141	2.49301480020148	4.51496048319298e-25	5.60191270706818e-24
CCDC18	CCDC18	NW_011512444.1:2816229-2930903	40.7859	15.7762	1.74036978097116	4.87786557096323e-25	6.04905748014644e-24
KIFC2	KIFC2	NW_011515163.1:999889-1006753	48.7257	15.112	2.05887824557849	5.1351444827568e-25	6.36482060992935e-24
TCTN2	TCTN2	NW_011517499.1:7464727-7488089	12.7427	4.13681	1.99669958670836	5.30446616530241e-25	6.57129427478558e-24
ABCF1	ABCF1	NW_011515227.1:933278-945452	62.3585	22.3347	1.85564788328274	5.56325029172101e-25	6.88122443299677e-24
CNTNAP5	CNTNAP5	NW_011510364.1:2366932-3100868	7.65464	0.867927	3.52736814167961	5.90345681751435e-25	7.29826634688688e-24
RAB11FIP4	RAB11FIP4	NW_011514557.1:5404912-5478764	50.8735	16.3141	2.0210217645571	6.15852200862077e-25	7.60575883267442e-24
LOC105078413	LOC105078413	NW_011516557.1:5667950-5668891	10.5022	0	10.5964939023138	6.634782670005e-25	8.18972453443621e-24
STAC2	STAC2	NW_011514988.1:1347023-1359466	4.62861	0.377718	3.97280483196223	7.27175349366707e-25	8.96675214974487e-24
GPS2	GPS2	NW_011516271.1:277204-279598	101.623	30.6933	2.10553211491565	7.80585563460122e-25	9.62040635890554e-24
ZFAND3	ZFAND3	NW_011511766.1:97930-292223	86.4837	36.4822	1.62359844367152	7.96138289991483e-25	9.8070505167534e-24
GPC4	GPC4	NW_011516773.1:4037832-4070928	3.18562	15.7708	-1.94027	8.28519665290641e-25	1.01963804854379e-23
BHLHA15	BHLHA15	NW_011510927.1:1122408-1124985	9.59413	0.587602	4.35777549505557	8.28594013444067e-25	1.01963804854379e-23
LOC105075866	LOC105075866	NW_011515813.1:889062-908849	9.7172	1.99165	2.66120441781344	8.5270199120068e-25	1.04876663151469e-23
STRIP2	STRIP2	NW_011511605.1:9580398-9619383	7.26411	2.16463	2.1198685001438	8.56851337440201e-25	1.05333015846389e-23
LOC105079952	LOC105079952	NW_011517098.1:12474958-12477752	43.6884	9.25946	2.61303568142468	8.83565235400347e-25	1.08561348636286e-23
UBE2M	UBE2M	NW_011515311.1:4135782-4138498	84.8312	23.3403	2.22841759785106	8.96508931197329e-25	1.10095334252872e-23
NUP35	NUP35	NW_011514985.1:4683236-4708782	28.8887	11.4257	1.7186404216219	9.10612581055801e-25	1.11770125294194e-23
RUVBL2	RUVBL2	NW_011511555.1:4014742-4028812	83.3751	29.3808	1.92929179908984	9.22816232709031e-25	1.13210114110869e-23
STK32A	STK32A	NW_011514979.1:1756747-1872122	4.72983	1.85552	1.72879958406515	9.41755050451232e-25	1.15474472103361e-23
ELMOD1	ELMOD1	NW_011510367.1:30459-104055	0.662598	4.30999	-2.32806	9.43644934367996e-25	1.15647108504057e-23
MAST1	MAST1	NW_011513414.1:1232978-1254665	5.99723	1.35444	2.51673314267331	9.7996477216233e-25	1.20036930438016e-23
ARHGEF7	ARHGEF7	NW_011512878.1:1576659-1652557	50.394	22.5752	1.62004569424371	9.85568549384794e-25	1.2066174954611e-23
CALM2	CALM2	NW_011516700.1:11504353-11511944	590.763	227.316	1.7476351798018	1.04707046951752e-24	1.28125971374515e-23
CTIF	CTIF	NW_011515224.1:10750110-10968313	1.11811	6.0841	-2.07433	1.04881249390252e-24	1.28273723770056e-23
SYNPR	SYNPR	NW_011516746.1:66074-338944	0.743434	3.44192	-1.84125	1.05027856191419e-24	1.28387592316316e-23
HNRNPA1	HNRNPA1	NW_011516006.1:7526629-7533171	98.528	377.2	-1.56326	1.05713982544951e-24	1.29160525720399e-23
CABLES2	CABLES2	NW_011513418.1:1305937-1314637	47.7281	16.8169	1.88674567495149	1.0610454892214e-24	1.29571743304614e-23
PPP1R13B	PPP1R13B	NW_011517098.1:12904162-12948590	42.1325	18.1891	1.59006671961868	1.06254154632362e-24	1.29688438176915e-23
RAI14	RAI14	NW_011513750.1:1055341-1194474	7.24485	27.092	-1.50935	1.11190683089082e-24	1.35644719441059e-23
MALRD1	MALRD1	NW_011509973.1:213721-657234	2.65531	11.347	-1.71913	1.14294057066952e-24	1.39359765923708e-23
CCDC178	CCDC178	NW_011509962.1:3406849-3664441	12.0019	3.47038	2.17806243370413	1.23041701005706e-24	1.49949652480087e-23
NBR1	NBR1	NW_011517136.1:45551-71496	91.5251	40.672	1.55026197342141	1.23522990293977e-24	1.50459780461639e-23
DUSP21	DUSP21	NW_011516737.1:974849-975626	17.7837	0.102667	7.17005655194635	1.27099126657151e-24	1.54737221880518e-23
LOC105071901	LOC105071901	NW_011514637.1:11047794-11057730	24.9828	2.45221	3.68747350286916	1.29144160126836e-24	1.57147224462655e-23
CFAP107	CFAP107	NW_011514262.1:8109005-8119075	22.1936	0.0353335	9.61592953850369	1.30322950900282e-24	1.58501243274363e-23
RNF38	RNF38	NW_011513243.1:12506682-12607948	64.4296	25.6312	1.6982726788177	1.32603390916165e-24	1.61193058177522e-23
GPR108	GPR108	NW_011516557.1:4404831-4411488	40.5583	14.3093	1.91861096002362	1.32948256675532e-24	1.61530448971447e-23
PRC1	PRC1	NW_011513546.1:1163750-1186185	57.104	15.8031	2.22428	1.34294567649356e-24	1.63083625774997e-23
KSR2	KSR2	NW_011515675.1:4585671-4947148	12.4889	3.43272	2.24538256904943	1.41117874415872e-24	1.71282979994096e-23
KCNK18	KCNK18	NW_011517503.1:7277581-7287330	7.38805	0.69433	3.80440410905427	1.43634594497184e-24	1.74249531322266e-23
BRD1	BRD1	NW_011514259.1:625076-657080	51.6961	22.2437	1.58845519737137	1.62599312369142e-24	1.96957753640078e-23
CAP2	CAP2	NW_011511150.1:7870086-7966815	6.26812	26.7115	-1.68124	1.64158643852285e-24	1.98746257208851e-23
TEX47	TEX47	NW_011514911.1:205833-207580	26.0292	1.52195	4.43532725856275	1.66827297118208e-24	2.01875331399321e-23
POSTN	POSTN	NW_011512597.1:8585479-8619467	0.619123	5.9655	-2.85805	1.69492858985553e-24	2.04997512309342e-23
LOC105062819	LOC105062819	NW_011511562.1:1127380-1259629	0.401886	3.19308	-2.616	1.72302758706642e-24	2.08291032641037e-23
CEP72	CEP72	NW_011517677.1:356348-380048	42.7861	15.2975	1.8037568278666	1.75998587629769e-24	2.12651667107953e-23
LOC105083610	LOC105083610	NW_011544909.1:16608452-16902334	6.17556	35.4033	-2.16806	1.86875047881262e-24	2.25679599846943e-23
MLH3	MLH3	NW_011510733.1:1632260-1661299	16.7422	6.50241	1.76095002556973	2.04667391419874e-24	2.47042189361736e-23
RAD9B	RAD9B	NW_011517499.1:5499227-5525735	9.08684	1.16957	3.2886264489667	2.13146017013986e-24	2.57146899158754e-23
CD164L2	CD164L2	NW_011511613.1:1507782-1512140	2.41392	0	10.679185962144	2.15217470183708e-24	2.595154982175e-23
CUNH20orf173	CUNH20orf173	NW_011515153.1:2133316-2134459	11.479	0.0508515	7.81714572709614	2.48917477522719e-24	3.00001194908849e-23
NID1	NID1	NW_011515599.1:4141955-4200576	5.86997	24.9552	-1.72254	2.55319489865831e-24	3.07562574237976e-23
MAN2B2	MAN2B2	NW_011517681.1:2681-32027	3.8604	0.692979	2.85707307037957	2.57826922201652e-24	3.10427236585592e-23
LONRF1	LONRF1	NW_011513270.1:4025822-4067058	20.4931	8.94122	1.5707581656176	2.6461399992495e-24	3.18439194694038e-23
IZUMO2	IZUMO2	NW_011511555.1:4761766-4787723	50.7662	3.08556	2.33574302408012	2.66300109245103e-24	3.20307640172707e-23
VENTX	VENTX	NW_011510360.1:416826-420291	2.40669	25.5932	-3.02207	2.67923040635403e-24	3.22098260675708e-23
PDE4C	PDE4C	NW_011544898.1:1475893-1489431	3.63949	0.432757	3.47290504869727	2.69764158705217e-24	3.2414926150678e-23
LOC105076257	LOC105076257	NW_011516006.1:5960584-5999862	2.57238	0.374781	3.2252408363264	2.79847644988712e-24	3.35929169041978e-23
LOC105083193	LOC105083193	NW_011544904.1:8520393-8611463	25.9337	12.7629	1.62620879725697	2.96265341595557e-24	3.55459156846349e-23
SCN2A	SCN2A	NW_011517956.1:8414730-8495529	6.09051	1.54982	2.36245693537505	3.03185870911266e-24	3.63580617610532e-23
FBXW12	FBXW12	NW_011517149.1:3522572-3541777	13.8086	3.51611	2.11227599374666	3.03374935265371e-24	3.63625621709683e-23
GPR15	GPR15	NW_011516552.1:4575624-4577704	6.77087	0.0753605	6.45177242040234	3.13667182436193e-24	3.75774224150718e-23
ZCCHC13	ZCCHC13	NW_011516697.1:927782-928297	20.8828	0.151747	7.01118553447524	3.2071389193951e-24	3.84024478591841e-23
NUP50	NUP50	NW_011514986.1:1664449-1680429	94.2733	39.5451	1.62992816874667	3.31387643479041e-24	3.9660737620564e-23
FPGS	FPGS	NW_011512529.1:380762-390940	24.3678	5.46415	2.52018622644336	3.75300509688574e-24	4.48715048853364e-23
LOC123618996	LOC123618996	NW_011515580.1:1722215-1781182	5.92504	1.41953	2.45805958608472	3.80563432169277e-24	4.54780882387151e-23
LOC123617725	LOC123617725	NW_011514414.1:975647-976237	20.6538	0.048765	8.57839793219798	3.98824443544389e-24	4.75892160481907e-23
FBXO39	FBXO39	NW_011544721.1:34-2651	41.3508	4.24059	3.6798137306321	4.04077999220823e-24	4.81921255929566e-23
DAZAP1	DAZAP1	NW_011516557.1:780420-800326	73.6306	28.4837	1.74562933709131	4.27129461194568e-24	5.09160385038493e-23
CCDC91	CCDC91	NW_011511552.1:12815095-13005676	27.384	11.6749	1.6083168023977	4.57682740886877e-24	5.45310578466807e-23
CIART	CIART	NW_011514627.1:1358734-1366584	7.11237	0.572971	3.84227629176058	4.69786229368882e-24	5.59453615877701e-23
PAK1	PAK1	NW_011544909.1:18076124-18149060	2.03318	9.62047	-1.8635	4.70766713189806e-24	5.6034315722731e-23
OASL	OASL	NW_011517499.1:3833139-3850062	36.443	3.72551	3.48683192007479	5.01390888424999e-24	5.96498550255144e-23
CFAP53	CFAP53	NW_011515224.1:9723481-9746393	11.3135	2.92572	2.33092766353229	5.13175877215078e-24	6.10216469259317e-23
CENPF	CENPF	NW_011511988.1:3933242-3983779	31.0181	8.28389	2.27941365466282	5.78773847421245e-24	6.87878020937107e-23
PBX4	PBX4	NW_011544898.1:2489058-2526280	16.2598	3.14207	2.47748857387319	5.82966162154527e-24	6.92517625101981e-23
LOC123619849	LOC123619849	NW_011516269.1:5615358-5631285	10.4403	2.71857	2.32193986867804	6.37549895674171e-24	7.56984032488738e-23
LOC105068014	LOC105068014	NW_011513349.1:512441-529503	6.89522	0.408421	4.36405174999954	6.8064612622214e-24	8.07753929022081e-23
CBLIF	CBLIF	NW_011514128.1:743830-759190	6.01104	1.15696	2.75364309541105	7.19943337593909e-24	8.5312396685943e-23
SRP54	SRP54	NW_011516711.1:268138-305825	29.9495	12.831	1.60542459732573	7.59421324575164e-24	8.99460715918343e-23
UBB	UBB	NW_011509917.1:2212599-2214494	1404.77	566.774	1.6777284975561	7.88423889979837e-24	9.33350748098479e-23
LOC105071648	LOC105071648	NW_011514563.1:152846-328437	6.98656	26.5856	-1.54978	7.93321041746505e-24	9.38684995944237e-23
ANP32A	ANP32A	NW_011513546.1:11717149-11750017	5.56197	23.7605	-1.72028	8.37838387126157e-24	9.90870869269555e-23
SPATS2	SPATS2	NW_011516006.1:3897310-3951796	50.8206	22.1034	1.57944161624682	8.77719982584065e-24	1.03752555182696e-22
SLC26A7	SLC26A7	NW_011516759.1:3724217-3880180	1.87942	14.8587	-2.6497	8.86877961009438e-24	1.04783473916211e-22
TERB2	TERB2	NW_011516268.1:9661985-9680039	18.562	3.39109	2.83585049787077	9.05602897505817e-24	1.06943145317665e-22
HECTD4	HECTD4	NW_011517499.1:4265948-4389919	27.055	12.9091	1.44302174003268	9.41091991213166e-24	1.11079406892037e-22
GCC1	GCC1	NW_011511605.1:10903220-10908846	25.4851	6.96437	2.24110511560275	9.89869690953423e-24	1.16779317129392e-22
PLA2G2C	PLA2G2C	NW_011514262.1:3152630-3174964	3.95687	0.745223	2.78490563975627	1.04439849114551e-23	1.2315177490677e-22
CD300H	CD300H	NW_011512519.1:5847270-5851779	1.83713	0	10.3367126000836	1.056982443695e-23	1.24574414140006e-22
MINDY4	MINDY4	NW_011511114.1:2432077-2530404	12.3719	4.7087	1.74791097298193	1.06960629157628e-23	1.26000356272285e-22
ATP10A	ATP10A	NW_011509660.1:308007-403086	25.5811	10.1982	1.69642181545768	1.07023886807142e-23	1.26013012160166e-22
LOC105079887	LOC105079887	NW_011510931.1:8042176-8072178	9.71018	1.99141	2.65852710889986	1.07618810306304e-23	1.2665134733252e-22
SLC34A2	SLC34A2	NW_011515627.1:6077272-6102463	0.671587	6.40988	-2.86472	1.08023197533045e-23	1.27064933725634e-22
C1GALT1C1L	C1GALT1C1L	NW_011516700.1:8676776-8677720	15.9604	0.457241	5.37097771010522	1.09467986717819e-23	1.2870131353654e-22
UBXN6	UBXN6	NW_011516557.1:2876894-2885009	140.331	53.5773	1.76700830545923	1.1281078567203e-23	1.32566484475319e-22
TBC1D15	TBC1D15	NW_011514683.1:10073380-10133922	25.6682	9.02512	1.88191502422546	1.14098375957258e-23	1.34013931936875e-22
ADGRD2	ADGRD2	NW_011514020.1:2147910-2170043	4.41677	0.843857	2.76919366730423	1.18210348135996e-23	1.38775710071984e-22
SOX5	SOX5	NW_011511552.1:9252291-9616468	16.0473	6.27561	1.73881057833049	1.22228086916032e-23	1.43422257879565e-22
SAMHD1	SAMHD1	NW_011515153.1:1121792-1166001	39.4856	16.8124	1.60466458494692	1.22839002785566e-23	1.44068656443913e-22
TBR1	TBR1	NW_011517956.1:5306288-5313991	7.92207	0.145068	6.13160213483986	1.24907411945303e-23	1.46422972986786e-22
TUSC3	TUSC3	NW_011513270.1:5866129-5966618	82.6491	30.8889	1.79126519175035	1.35048820582477e-23	1.58156734929093e-22
ATP6V1C1	ATP6V1C1	NW_011513933.1:3678359-3720717	52.7229	22.1176	1.62981611205506	1.43394300636186e-23	1.67848275027606e-22
FAM83B	FAM83B	NW_011544912.1:10857043-10927852	5.13261	0.405307	4.05408052084746	1.4351401408402e-23	1.67906498389085e-22
GPSM1	GPSM1	NW_011513939.1:2671031-2693094	75.8968	31.4324	1.64066884377499	1.44858079986029e-23	1.69396417511928e-22
TMF1	TMF1	NW_011512853.1:4258778-4283122	35.4622	14.4773	1.67478613132442	1.46094329595144e-23	1.70758866681202e-22
AKAP10	AKAP10	NW_011509917.1:1656852-1694124	42.1868	19.0105	1.52843038156678	1.47399604295427e-23	1.72200628270354e-22
FOXK2	FOXK2	NW_011512519.1:389506-413650	45.9576	17.6469	1.75823402406511	1.53548463249015e-23	1.79296784628874e-22
SMARCA4	SMARCA4	NW_011516557.1:6088850-6155816	47.2824	21.6666	1.50158553422693	1.65080445868864e-23	1.92668792756287e-22
CUNH18orf63	CUNH18orf63	NW_011511137.1:1000207-1029695	9.82467	2.85605	2.16020365547699	1.92732751649315e-23	2.24723766208794e-22
LDLRAD3	LDLRAD3	NW_011516265.1:9440889-9599571	3.25817	13.9882	-1.72819	1.99914164441188e-23	2.32983986883475e-22
CNOT10	CNOT10	NW_011514982.1:3694251-3748281	51.8312	23.0498	1.5410117508448	2.01080676447391e-23	2.34229704467553e-22
EXOSC3	EXOSC3	NW_011513243.1:13604392-13609286	24.0058	6.23754	2.31891700290518	2.01312769747192e-23	2.3438627961444e-22
LRRC37A	LRRC37A	NW_011514977.1:55182-80924	9.89202	0.099837	6.97705895456321	2.10376900963142e-23	2.44465090339543e-22
PNMA8C	PNMA8C	NW_011511555.1:2285131-2303955	2.09025	0.175693	3.95141516564836	2.19744675123523e-23	2.55227164775608e-22
RBM46	RBM46	NW_011516836.1:4186642-4218511	40.6427	17.0972	1.6291716706996	2.21907918767085e-23	2.57615017839138e-22
LRRC1	LRRC1	NW_011544912.1:10285959-10337277	32.2885	10.9506	1.93825439697239	2.24774907814181e-23	2.60817151252857e-22
CUNH19orf67	CUNH19orf67	NW_011513414.1:422941-425955	11.181	0.748445	4.26556196442511	2.31509819962221e-23	2.68502157555025e-22
FKBP1B	FKBP1B	NW_011511623.1:5966406-5976285	7.2283	1.23324	2.93747719343297	2.36272293006633e-23	2.73893233960733e-22
CUNH12orf40	CUNH12orf40	NW_011517687.1:9582211-9608155	15.6629	5.55286	1.87581343210611	2.37971194940672e-23	2.75596370356967e-22
CHCHD6	CHCHD6	NW_011510722.1:1919686-2028805	41.13	13.8608	1.93419086153282	2.3887140858319e-23	2.76505466491183e-22
FOXG1	FOXG1	NW_011515625.1:4457423-4459406	27.5725	3.37248	3.40635	2.50132876328028e-23	2.89401567037963e-22
COG8	COG8	NW_011515430.1:7902118-7908720	56.1463	19.4005	1.90435494530216	2.51011131834465e-23	2.90277740698786e-22
KIF3A	KIF3A	NW_011517961.1:22368319-22508566	38.142	14.3241	1.91970704158108	2.52260894039937e-23	2.91442099825822e-22
COL15A1	COL15A1	NW_011513243.1:15419426-15483596	10.093	70.5521	-2.4451	2.66330117131869e-23	3.07548483671624e-22
FEM1C	FEM1C	NW_011517961.1:9761125-9781594	31.8492	12.9688	1.67409165186354	3.16403755246589e-23	3.65195984170137e-22
METTL5	METTL5	NW_011517956.1:11956354-11965955	42.7367	11.8395	2.25971806876219	3.22869642699197e-23	3.72479805106247e-22
SLA	SLA	NW_011544900.1:13263650-13320664	11.0113	2.17227	2.68042360359463	3.24491640988446e-23	3.74171139700085e-22
IL31RA	IL31RA	NW_011516528.1:5732116-5781616	3.86628	0.335696	3.91575284303568	3.38275505767978e-23	3.89877955639212e-22
ADD2	ADD2	NW_011515779.1:2395692-2491143	8.94527	3.12399	1.89801102810061	3.49903193437116e-23	4.03085791153002e-22
TARBP1	TARBP1	NW_011515622.1:96783-156818	8.87238	40.1556	-1.81376	3.50847732281772e-23	4.03979951239607e-22
MAPK4	MAPK4	NW_011515224.1:9415875-9563489	0.730097	3.94108	-2.05282	3.51906497266037e-23	4.05004715030974e-22
USP25	USP25	NW_011510719.1:4356953-4476886	40.8442	17.756	1.5810005914293	3.56826266826339e-23	4.10469947208285e-22
RAB11B	RAB11B	NW_011516557.1:5471077-5481578	145.201	66.9277	1.49188570021561	3.58366928335606e-23	4.12044696326842e-22
FGD4	FGD4	NW_011513413.1:813987-977014	43.4726	12.2745	1.8340002281673	3.58829538957187e-23	4.12379004636813e-22
RAPSN	RAPSN	NW_011516265.1:1216613-1227169	0.211114	5.43014	-4.26931	3.69432708287224e-23	4.2415824249092e-22
SMIM38	SMIM38	NW_011514130.1:14412745-14416592	0.0592473	13.1692	-7.37002	3.7359062172468e-23	4.28726951645405e-22
LRRC52	LRRC52	NW_011513397.1:2967019-2982803	24.2182	0.0625673	8.96212799293387	3.85740019243432e-23	4.4245781557196e-22
LOC105077203	LOC105077203	NW_011516269.1:18780532-18811624	8.79407	2.14461	2.47962215355539	3.90544991532699e-23	4.47755261195348e-22
GHITM	GHITM	NW_011515632.1:1740581-1756232	132.934	54.1019	1.66951029227522	4.06964881455441e-23	4.66357654985901e-22
KCND2	KCND2	NW_011511605.1:15648039-16105025	0.563502	2.46264	-1.74946	4.31739559913988e-23	4.9451181287332e-22
INTS6	INTS6	NW_011512597.1:5869720-5950947	45.4169	20.6949	1.51408340585965	4.3818650126952e-23	5.01656645251117e-22
EIF5A	EIF5A	NW_011516271.1:272070-277014	359.885	133.033	1.80528047974432	4.47563508266044e-23	5.11903429187416e-22
CUNH18orf21	CUNH18orf21	NW_011511562.1:875675-882926	17.1364	3.37754	2.72212783972911	4.48868409355473e-23	5.13151326864885e-22
OSBPL10	OSBPL10	NW_011514982.1:2971250-3237224	54.0975	24.5348	1.51782776090053	4.54838243852157e-23	5.19481128009346e-22
CREB3L3	CREB3L3	NW_011516557.1:2700350-2708845	4.65998	0.597479	3.32000790668607	4.72850255061496e-23	5.39796133228147e-22
RPS4X	RPS4X	NW_011544911.1:371521-376977	135.267	589.127	-1.75231	4.73985194226602e-23	5.40834461277297e-22
LRFN5	LRFN5	NW_011516558.1:7544338-7776334	18.0043	5.11583	2.00759314753275	4.9868545979576e-23	5.68747922683415e-22
RPS16	RPS16	NW_011511566.1:450735-453250	158.868	609.937	-1.57154	5.01149643158698e-23	5.71286785616918e-22
DUS2	DUS2	NW_011515430.1:6959493-6999684	25.0477	9.38006	1.76525382942714	5.14012989194989e-23	5.85672159958355e-22
KAT7	KAT7	NW_011510164.1:438156-466740	70.1906	31.0163	1.54892159173908	5.20043451876261e-23	5.92262110641802e-22
IQSEC3	IQSEC3	NW_011510761.1:2119470-2154027	4.16008	0.633731	3.10721314414385	5.38283112615018e-23	6.12743907509961e-22
HCN3	HCN3	NW_011513412.1:1341082-1350723	8.91291	1.88366	2.61223381832602	5.6454044302406e-23	6.42328708904948e-22
TSC1	TSC1	NW_011513939.1:1958149-2004292	41.3334	17.1677	1.65372748042638	5.716735764687e-23	6.5013645217739e-22
DEPDC1B	DEPDC1B	NW_011516528.1:1915853-1983560	5.02312	1.56998	2.04756114690239	5.84828173970717e-23	6.64781471463824e-22
GPC3	GPC3	NW_011516773.1:4230856-4600511	2.57757	10.2627	-1.62449	6.06039112471361e-23	6.88566029491608e-22
STRA6	STRA6	NW_011513546.1:8229882-8257235	2.95858	16.4581	-2.08334	6.08208072535919e-23	6.90703308498434e-22
ESR1	ESR1	NW_011516269.1:37003974-37367787	5.13184	1.74183	1.94584221008075	6.49698550901727e-23	7.37123708153089e-22
PCNX2	PCNX2	NW_011512859.1:19351712-19619833	5.4515	24.2987	-1.74227	6.64088412818997e-23	7.53093835255419e-22
PEX11G	PEX11G	NW_011516557.1:4900616-4907514	18.1064	4.36855	2.42035906758269	6.98186882084999e-23	7.91388399740748e-22
ARID3A	ARID3A	NW_011516557.1:428636-455679	30.1552	10.777	1.85023121984832	7.30288615314401e-23	8.26994129923755e-22
NELFE	NELFE	NW_011515227.1:194908-200635	76.1085	29.6256	1.7355383187736	7.34271242454458e-23	8.3111192141213e-22
ALDH1A1	ALDH1A1	NW_011513243.1:3980126-4028848	42.5581	152.931	-1.47328	7.53699897703027e-23	8.52700742351808e-22
MEFV	MEFV	NW_011512008.1:1623332-1635934	5.26392	1.0139	2.75293009744585	7.59889751841079e-23	8.592985148529e-22
DTNB	DTNB	NW_011511623.1:4785335-4998790	4.18782	22.1217	-2.03679	8.1760177870018e-23	9.23255166197154e-22
ELAC2	ELAC2	NW_011516701.1:72628-98253	99.6353	44.0007	1.55192954450843	8.61716400445395e-23	9.72612734952385e-22
TMEM95	TMEM95	NW_011516271.1:311986-314104	8.96918	0.45189	4.63408203224392	8.67269635184459e-23	9.78420412124414e-22
RXYLT1	RXYLT1	NW_011517687.1:8482584-8505194	39.8583	15.5276	1.72788116208823	8.83524804938654e-23	9.9629047083214e-22
AKNA	AKNA	NW_011514248.1:2673758-2726800	19.1845	6.2977	1.98906342373873	9.02316955373351e-23	1.01700317807135e-21
CENPH	CENPH	NW_011511773.1:9121117-9138574	28.312	8.57312	2.09446062874823	9.23226875740007e-23	1.04008225869752e-21
DALRD3	DALRD3	NW_011517149.1:3076429-3081673	40.3996	12.3816	2.07287765418764	9.27763901029492e-23	1.04470307691711e-21
GATA4	GATA4	NW_011544907.1:2624606-2634298	27.8077	106.913	-1.5684	9.32515266733216e-23	1.04956080396483e-21
MSC	MSC	NW_011516575.1:755888-763367	0.866768	10.2371	-3.18951	9.72545307004135e-23	1.09410207158327e-21
KCTD1	KCTD1	NW_011517144.1:1067924-1224788	18.0559	6.36712	1.49445532430695	9.92121399946512e-23	1.11560192657528e-21
ARID2	ARID2	NW_011516006.1:1420802-1555859	40.7245	18.233	1.5375033218404	1.05430827618366e-22	1.18441860464902e-21
PLG	PLG	NW_011516269.1:43605657-43646800	5.41758	0.78585	3.17882264738128	1.08797000604514e-22	1.22166252995129e-21
RAD54L2	RAD54L2	NW_011517149.1:1322837-1429843	16.9311	8.07724	1.44320254395702	1.14361597842506e-22	1.28354579131374e-21
PCDH17	PCDH17	NW_011544908.1:5410584-5508783	1.73512	8.07786	-1.85899	1.19752035669037e-22	1.34341741370464e-21
TEX22	TEX22	NW_011517098.1:14119235-14133932	12.4909	3.0392	2.42272249719416	1.24748328289703e-22	1.39881349796249e-21
CUNH4orf47	CUNH4orf47	NW_011513270.1:10096747-10119041	10.3655	2.97784	2.17634	1.29610774036015e-22	1.45265769909772e-21
MCF2	MCF2	NW_011513077.1:2687367-2748192	5.55225	1.21361	2.58505654802414	1.36542041438814e-22	1.52891405803349e-21
TTC23	TTC23	NW_011515601.1:2556315-2637974	15.8863	6.92851	1.57553791653986	1.37194505286469e-22	1.53550342763718e-21
ZNHIT2	ZNHIT2	NW_011514224.1:1230869-1231662	82.7029	9.74851	3.44747389008108	1.39664734581763e-22	1.56242189791328e-21
CHRNB3	CHRNB3	NW_011510533.1:1469881-1490378	16.1186	2.92136	2.85565849745744	1.41262095689964e-22	1.57955510166653e-21
CCP110	CCP110	NW_011515158.1:5930717-5953743	44.7102	18.3248	1.65157953573431	1.46944223743963e-22	1.64232584674436e-21
HCST	HCST	NW_011512127.1:6065782-6069343	18.4026	1.86192	3.94545600586412	1.48681336777116e-22	1.66096711233877e-21
LOC105077251	LOC105077251	NW_011516269.1:24600970-24603023	55.5354	7.66843	3.21366698959712	1.52639576319611e-22	1.70359966203041e-21
LOC105079951	LOC105079951	NW_011517098.1:12478099-12487370	39.083	14.9598	1.76034787450198	1.56096540215031e-22	1.74137265411432e-21
RPL26	RPL26	NW_011516271.1:1140046-1143983	297.456	1077.26	-1.48385	1.56647036272364e-22	1.74670180408534e-21
CHAF1B	CHAF1B	NW_011514130.1:969608-987460	17.8944	6.15709	1.91834672486988	1.58271597627312e-22	1.76399686793543e-21
GPC2	GPC2	NW_011514164.1:101823-107615	16.7303	2.82585	2.92122132710472	1.59231825012364e-22	1.77387505710153e-21
CLN3	CLN3	NW_011544899.1:7027601-7038030	8.10564	35.858	-1.87446	1.65686404836999e-22	1.84492388420818e-21
LOC105080848	LOC105080848	NW_011517517.1:238472-250688	11.2769	3.0544	2.25576161905311	1.71184433972018e-22	1.90526051836389e-21
GLT8D1	GLT8D1	NW_011517149.1:489717-499340	45.6086	16.9176	1.80675056154791	1.79599097794093e-22	1.99798792335052e-21
RESP18	RESP18	NW_011511680.1:7398292-7403734	1.26334	0	10.0777936723405	1.82986490140943e-22	2.03472836766547e-21
CNRIP1	CNRIP1	NW_011515779.1:4210131-4230258	1.6526	10.2381	-2.25612	1.89508620009969e-22	2.10627551911033e-21
CC2D2A	CC2D2A	NW_011544905.1:6059952-6173765	2.32489	11.4534	-1.94005	1.98075313434099e-22	2.20047000979844e-21
SLC36A3	SLC36A3	NW_011517530.1:210416-235505	8.60076	2.28483	2.27701713641875	2.04149638328904e-22	2.26585324761349e-21
SAMD8	SAMD8	NW_011515632.1:8135100-8177103	25.8908	9.87472	1.59631048351229	2.06345082668404e-22	2.28916162908508e-21
LOC105078510	LOC105078510	NW_011510930.1:1381450-1383247	8.30508	0.175438	5.8824519653916	2.0885257211602e-22	2.31590865087616e-21
ASPM	ASPM	NW_011514126.1:3890835-3944414	9.5495	3.16393	1.96149418607595	2.13706881789211e-22	2.36864218725815e-21
SEC23B	SEC23B	NW_011544904.1:4530257-4568219	72.9102	26.1496	1.85512495199527	2.14484873789633e-22	2.37616760455034e-21
MMP20	MMP20	NW_011513264.1:2227009-2273346	0	0.260346	-10.5138	2.16334022762466e-22	2.39554739741954e-21
MCRIP2	MCRIP2	NW_011512519.1:7835982-7840696	41.0971	11.7497	2.17285156658834	2.24180045346339e-22	2.48014032647798e-21
CDH22	CDH22	NW_011514637.1:10574887-10643756	5.56781	1.39882	2.37994073685713	2.27284390891076e-22	2.51332545798261e-21
HERPUD2	HERPUD2	NW_011513697.1:864208-900459	26.9246	12.049	1.5371601102723	2.31462611662143e-22	2.55834952991468e-21
KCNMB4	KCNMB4	NW_011514683.1:11137458-11190902	1.41181	7.20087	-1.98133	2.41306380616715e-22	2.66592445178576e-21
EDA	EDA	NW_011544911.1:2038370-2362903	0.608693	2.96513	-1.8982	2.5441167420649e-22	2.80941672078184e-21
RCHY1	RCHY1	NW_011517196.1:3389210-3404891	37.7888	15.0025	1.70812782933815	2.55820704402778e-22	2.82367691943379e-21
SIX6	SIX6	NW_011515408.1:6140538-6142856	8.87318	0.108013	6.59055013973652	2.71868582316452e-22	2.99942919598418e-21
ZFX	ZFX	NW_011517570.1:2407581-2453704	7.9774	28.6637	-1.47593	2.85359199525071e-22	3.1468195550568e-21
PDSS1	PDSS1	NW_011516730.1:40188-73545	35.4712	11.189	2.04492357681087	2.86177934211228e-22	3.15439858030897e-21
SMO	SMO	NW_011511605.1:9775737-9794919	3.80892	18.5348	-1.91796	3.01226148785261e-22	3.31417820552551e-21
AMH	AMH	NW_011516557.1:1340955-1344369	10.052	77.4721	-2.56383	3.01977152881836e-22	3.3209183137271e-21
CDC25C	CDC25C	NW_011517961.1:26881491-26905076	8.84884	2.60264	2.10701905992946	3.03489243429253e-22	3.33601827087877e-21
MGMT	MGMT	NW_011510360.1:2766296-2996423	6.23451	22.5352	-1.57211	3.16365439950747e-22	3.47596387227936e-21
LOC105076296	LOC105076296	NW_011510761.1:1643094-1758150	88.4698	43.6113	1.39544760115025	3.21735635878134e-22	3.53175378613472e-21
AP4M1	AP4M1	NW_011514164.1:190976-196838	35.2741	10.9406	2.06731323168064	3.21737530275483e-22	3.53175378613472e-21
CCDC115	CCDC115	NW_011517548.1:601715-605887	35.5585	7.74511	2.56114979528712	3.40982315930022e-22	3.74129476591533e-21
CFAP44	CFAP44	NW_011517767.1:5180462-5287933	13.8468	4.66505	1.81996299377634	3.49752183019677e-22	3.83576480061251e-21
CD55	CD55	NW_011515635.1:249177-269273	1.04913	12.2092	-3.16476	3.68550930472599e-22	4.0400859422661e-21
LOC105073351	LOC105073351	NW_011514997.1:654006-676349	90.2843	34.4482	1.77586622168673	3.86677261778634e-22	4.23685277335164e-21
DCUN1D3	DCUN1D3	NW_011515158.1:4996995-5029669	38.0937	15.3568	1.67959910177861	4.04513079539331e-22	4.4302582640921e-21
RPL23A	RPL23A	NW_011514557.1:4116533-4119682	122.541	509.048	-1.68232	4.66451728024976e-22	5.10395607190484e-21
MIOS	MIOS	NW_011511141.1:4353011-4383605	32.981	14.1628	1.60062317549238	4.8331523658504e-22	5.28606764680703e-21
ZDHHC3	ZDHHC3	NW_011511178.1:5435225-5542458	47.7652	20.7491	1.52482405025192	4.93743732106302e-22	5.39766496383728e-21
ESR2	ESR2	NW_011515408.1:8979424-9028164	0.504622	3.3279	-2.33963	5.14501560954111e-22	5.62203071796668e-21
DNAJB4	DNAJB4	NW_011515636.1:8764628-8774514	24.3076	8.44072	1.90431117243544	5.45664397536343e-22	5.95441695465306e-21
PTPA	PTPA	NW_011512529.1:1285714-1314842	106.861	47.6352	1.53551455508598	5.49490838020869e-22	5.99344643143126e-21
CDC20B	CDC20B	NW_011516528.1:6301102-6355341	3.76523	0.723282	2.76974617519708	5.75292699602736e-22	6.27202345282475e-21
LIPJ	LIPJ	NW_011517816.1:12890482-12924425	4.90152	1.41167	2.17621913884669	5.84810287315306e-22	6.37289175949959e-21
SHISA7	SHISA7	NW_011515311.1:1552748-1565208	3.51654	0.510612	3.14447785854294	6.15487620684193e-22	6.70110750723135e-21
BABAM1	BABAM1	NW_011544898.1:865547-872379	72.7967	29.0861	1.69603308414257	6.16813415422606e-22	6.71249647005934e-21
SDF2L1	SDF2L1	NW_011513709.1:1047945-1049885	29.6281	5.03865	2.91672881062089	6.18376381027318e-22	6.72645495880848e-21
TSPYL1	TSPYL1	NW_011516269.1:10839951-10843203	74.4647	27.0348	1.83633255750048	6.20501418905427e-22	6.74651202902339e-21
KPNA4	KPNA4	NW_011512859.1:11377828-11423562	50.7589	24.0061	1.4590371894268	6.222077110833e-22	6.7620001065013e-21
UBALD2	UBALD2	NW_011512519.1:4609019-4620326	56.543	21.3505	1.78466151912103	6.77558940741328e-22	7.36021020463056e-21
LEF1	LEF1	NW_011513299.1:12929456-13036950	26.742	9.13775	1.97011192728897	7.10498054473191e-22	7.71453000685009e-21
SNRPC	SNRPC	NW_011511766.1:2668254-2679321	100.088	38.4058	1.75399224748642	7.11414618979939e-22	7.72098832973434e-21
RASSF2	RASSF2	NW_011544902.1:3592863-3624154	6.70801	31.2657	-1.8514	7.16014773799296e-22	7.76740077399995e-21
PFN3	PFN3	NW_011511506.1:2078448-2079729	8.13994	0.161074	5.71525539963918	7.29402793954434e-22	7.90905984804817e-21
C6	C6	NW_011510457.1:3572622-3630322	0	0.211913	-10.5128	7.3413575901726e-22	7.95678485699104e-21
LOC105069921	LOC105069921	NW_011514020.1:3166494-3216985	58.4163	25.9621	1.53873883724788	7.55774174709731e-22	8.18761042723914e-21
POMT2	POMT2	NW_011511612.1:1018741-1052938	14.5186	4.60349	2.02547008144448	8.10217837750472e-22	8.77345994343877e-21
ARRDC5	ARRDC5	NW_011516557.1:3203933-3213775	41.6272	0.102217	9.05967632312626	8.16077607129539e-22	8.82894421130768e-21
ABHD16A	ABHD16A	NW_011515227.1:386008-399144	55.7314	23.8005	1.5985704631743	8.36555575347408e-22	9.0464117106969e-21
KRT18	KRT18	NW_011516006.1:6468654-6472587	2.6953	35.8424	-3.362	8.37415860373599e-22	9.05163557906526e-21
CLIP1	CLIP1	NW_011517499.1:6570295-6651644	23.2653	11.5631	1.38380402761464	8.40502349584022e-22	9.08090697011175e-21
IL17RB	IL17RB	NW_011516746.1:7805879-7819604	8.73134	2.12792	2.41800763549782	8.45241766447244e-22	9.1280024426949e-21
SLC28A1	SLC28A1	NW_011513546.1:1869250-1918553	0.181523	2.91339	-3.6181	8.6483365541609e-22	9.33537939512573e-21
NUP153	NUP153	NW_011511150.1:7773521-7837218	55.5466	26.7294	1.4326753220296	9.0850688610349e-22	9.79799156806262e-21
PLEKHH2	PLEKHH2	NW_011516700.1:8663223-8750531	0.587039	2.95269	-1.95003	9.32567337342172e-22	1.0052958592481e-20
LY6G5C	LY6G5C	NW_011515227.1:403655-406959	12.6124	1.44893	3.48166839575811	9.39441527325348e-22	1.01225140950602e-20
CDYL	CDYL	NW_011516901.1:2735109-2769664	44.6648	17.1043	1.75209645441574	9.69233402514768e-22	1.04388351556303e-20
SLC1A1	SLC1A1	NW_011516728.1:449321-510126	1.12443	6.31146	-2.10913	9.96517653598461e-22	1.07278769025342e-20
CLPS	CLPS	NW_011511766.1:1886364-1888470	3.44907	0	10.1537519607337	1.00288567570944e-21	1.07915895400555e-20
SOX4	SOX4	NW_011511150.1:5084457-5088437	8.38329	44.3689	-2.02883	1.05505252399e-21	1.13427600204588e-20
SMIM13	SMIM13	NW_011511150.1:12518729-12533366	33.6859	8.2214	2.40324854440024	1.16357849511233e-21	1.24983122509917e-20
PHLPP1	PHLPP1	NW_011515224.1:966476-1152566	29.0709	12.7653	1.5661773180727	1.17003720084389e-21	1.25620638351007e-20
ZNF513	ZNF513	NW_011511623.1:3531383-3534682	53.4374	15.8001	2.10540899849847	1.20213715853165e-21	1.2900931688786e-20
EGF	EGF	NW_011513299.1:14328899-14411540	7.34698	2.57185	1.88378283221343	1.21509907640002e-21	1.3034205380999e-20
CD74	CD74	NW_011515288.1:303001-311644	56.8049	678.266	-3.20961	1.22472562409834e-21	1.31315978891259e-20
SLC6A6	SLC6A6	NW_011513243.1:24151554-24213091	12.4129	4.24899	1.86782644622948	1.24013416050914e-21	1.32908706188375e-20
DCBLD2	DCBLD2	NW_011516552.1:4281519-4361752	10.9468	39.1745	-1.46821	1.26366595809903e-21	1.35370215761359e-20
TMEM19	TMEM19	NW_011514683.1:10220737-10235446	2.89296	15.1906	-2.01934	1.32911726259201e-21	1.42318151865943e-20
CNIH3	CNIH3	NW_011511147.1:7244833-7349675	1.7821	7.08325	-1.62367	1.35616223366516e-21	1.45149281708427e-20
KLK11	KLK11	NW_011511555.1:5347936-5352947	1.25168	0	9.94282821460562	1.36277528900132e-21	1.45792045630297e-20
GANC	GANC	NW_011516268.1:7829373-7893320	12.4941	5.31089	1.58115543279202	1.371097468494e-21	1.46617000240561e-20
NUAK2	NUAK2	NW_011510938.1:693431-712044	13.7421	3.67667	2.27757050806177	1.38579870707684e-21	1.48123054677131e-20
SPATA6L	SPATA6L	NW_011516728.1:387847-439940	11.1531	4.69768	1.9687707546637	1.54406281876958e-21	1.64965856630431e-20
DDX47	DDX47	NW_011511552.1:2618288-2629789	47.4133	18.6859	1.71519697985421	1.55940288597592e-21	1.66530625954064e-20
FAM183A	FAM183A	NW_011514983.1:609843-619822	54.8432	0.299203	7.8693261599056	1.67218729400335e-21	1.78416213014248e-20
CCDC127	CCDC127	NW_011517677.1:109362-116732	62.7459	20.688	1.80890390397748	1.68470926685355e-21	1.79672371410746e-20
LOC105068429	LOC105068429	NW_011513414.1:1935072-1953480	9.33485	2.9251	2.04739248908183	1.71545308174367e-21	1.82869889602493e-20
PLPPR2	PLPPR2	NW_011516557.1:5903420-5912030	9.78024	1.74329	2.68309199229127	1.74032639218012e-21	1.85439041326617e-20
RBM44	RBM44	NW_011511614.1:2686921-2713569	32.0456	10.4216	1.99216826682061	1.76350387742528e-21	1.87825295351518e-20
LCN6	LCN6	NW_011513475.1:1469139-1473603	1.46113	0	9.9956679511588	1.86597346620307e-21	1.9865083981814e-20
NOL4L	NOL4L	NW_011515153.1:4340811-4410678	27.3527	11.9941	1.58208841189931	1.86856034345218e-21	1.98838022179506e-20
PPIL2	PPIL2	NW_011513709.1:1014740-1035817	61.0311	28.3199	1.52265044006419	1.9449438886904e-21	2.06874439508044e-20
NEK11	NEK11	NW_011515164.1:746711-982192	7.24248	2.23928	1.90503037969078	1.94798701693111e-21	2.07106320151878e-20
KLHDC9	KLHDC9	NW_011513761.1:2171261-2173135	25.306	3.13752	3.3765250873922	2.04382496943914e-21	2.17199397549431e-20
MYO1B	MYO1B	NW_011511680.1:3986125-4153358	12.0166	41.0343	-1.41016	2.06225059895975e-21	2.19060493017433e-20
MED12L	MED12L	NW_011512859.1:4046002-4323963	13.5292	5.39131	1.72621314943746	2.15439415552176e-21	2.28747089185399e-20
RAI1	RAI1	NW_011509917.1:747729-764129	2.56444	13.6139	-2.03987	2.18023874716959e-21	2.3138880573676e-20
CROCC	CROCC	NW_011514262.1:5632202-5669712	7.61513	28.6423	-1.53499	2.18268884540231e-21	2.31546425880963e-20
TRPS1	TRPS1	NW_011544900.1:969886-1204729	5.9797	20.1475	-1.38958	2.18771070107288e-21	2.31976606199491e-20
LOC105075821	LOC105075821	NW_011515779.1:3941101-3961303	17.9498	5.53367	2.06858368576276	2.19266919938197e-21	2.32399691291386e-20
ARNTL2	ARNTL2	NW_011511552.1:12151508-12194417	0.720834	6.53365	-2.79185	2.20583856181872e-21	2.33692283132017e-20
DNAAF6	DNAAF6	NW_011511427.1:1672951-1709536	3.90551	0.43365	3.52296416270718	2.20701134785726e-21	2.33713346439465e-20
POLQ	POLQ	NW_011517767.1:11621653-11717516	9.22805	3.96291	1.49596647540935	2.27226527088671e-21	2.40517324394342e-20
SLC25A48	SLC25A48	NW_011517961.1:24805729-24952386	4.28005	1.51454	2.46612395647534	2.27595601640172e-21	2.40801766179787e-20
DPCD	DPCD	NW_011517816.1:3292930-3311975	43.0545	16.3472	1.82804	2.32561236733205e-21	2.45947088437637e-20
CUNH20orf141	CUNH20orf141	NW_011544902.1:4775949-4776547	10.3699	0	9.92990628047223	2.5185557621723e-21	2.66234643476152e-20
GPAT3	GPAT3	NW_011510263.1:717753-776309	2.54408	10.0501	-1.6617	2.609802931889e-21	2.75758833789557e-20
ARMC12	ARMC12	NW_011511766.1:1907736-1920354	22.4723	3.12525	3.1960592643399	2.66562730768722e-21	2.81533419345345e-20
TANC2	TANC2	NW_011513948.1:452228-750706	12.9379	54.3206	-1.70731	2.71249737750241e-21	2.86357620195987e-20
FLACC1	FLACC1	NW_011517963.1:2862141-2884808	20.019	0.167354	7.25326810222374	2.77279248641772e-21	2.92465619798152e-20
PRORP	PRORP	NW_011516711.1:359699-468893	23.1601	11.3938	1.40051212012302	2.8270794885641e-21	2.98060630086046e-20
PP2D1	PP2D1	NW_011514978.1:1914387-1928896	11.1694	1.97745	2.88733380624351	2.84596531016739e-21	2.99919998167662e-20
ABHD17A	ABHD17A	NW_011516557.1:1131761-1137024	68.8265	24.8791	1.83592298961262	2.8815965615659e-21	3.03541664141069e-20
CUNH22orf23	CUNH22orf23	NW_011514986.1:6798463-6805511	22.6222	7.1195	2.26040165685917	2.90759012653545e-21	3.06145382520161e-20
CUNH1orf43	CUNH1orf43	NW_011513412.1:2142728-2150883	71.6637	28.6222	1.72972091955383	2.96336925506012e-21	3.11881616861502e-20
DHX30	DHX30	NW_011511146.1:250937-276681	163.215	73.7834	1.54921164955372	3.17201311303576e-21	3.33694110742683e-20
EFCAB9	EFCAB9	NW_011544898.1:11309673-11313814	38.9409	0.191257	8.02644665931058	3.21292670716208e-21	3.37850084421829e-20
[truncated: 5,032 more rows]

## Sheet: DELncRNAs
transcript_id	transcript_name	Gene_id	Gene_name	transcript_locus	E_FPKM	C_FPKM	log2FoldChange	pvalue	padj
XR_006721362.1	XR_006721362.1	LOC123613926	LOC123613926	NW_011544912.1:3112557-3139044	17.7068	0	16.1631285021818	7.2114424911947e-15	4.04060640558464e-12
XR_006720935.1	XR_006720935.1	LOC123613562	LOC123613562	NW_011511141.1:2478670-2897261	0	0.971656	-15.5808	5.12454101939823e-14	2.33115878352725e-11
XR_006726668.1	XR_006726668.1	LOC123618248	LOC123618248	NW_011514982.1:8112857-8126925	18.7746	0	15.3331557514805	3.47804019392158e-13	1.2292196669979e-10
XR_006726142.1	XR_006726142.1	LOC123617863	LOC123617863	NW_011514573.1:1075-10387	165.527	1.75629	6.91681339124786	1.15067447933114e-12	3.72308020794855e-10
XR_006725498.1	XR_006725498.1	LOC123617351	LOC123617351	NW_011514130.1:17248541-17346288	2.37016	0	15.1487403229689	4.74263489277051e-12	1.26686255900198e-09
XR_006728205.1	XR_006728205.1	LOC123619562	LOC123619562	NW_011516265.1:31147862-31156378	136.731	1.48453	6.88863058959995	1.05359451485631e-11	2.65974725192709e-09
XR_006720930.1	XR_006720930.1	LOC123613562	LOC123613562	NW_011511141.1:2478670-2897261	0.37446	0	14.5851876906366	8.6479351382376e-11	1.74643940461741e-08
XR_006723574.1	XR_006723574.1	LOC123615811	LOC123615811	NW_011512597.1:13472518-13576051	1.90008	0	14.9227504242445	1.15801019367345e-10	2.21732090648074e-08
XR_006721212.1	XR_006721212.1	LOC123613793	LOC123613793	NW_011544909.1:9438548-9559215	0	1.36684	-14.2663	7.70062096749142e-10	1.1754319945229e-07
XR_835619.2	XR_835619.2	LOC105072339	LOC105072339	NW_011514844.1:2152977-2191938	116.573	4.66056	5.01274289578535	1.73820841504665e-09	2.47250729502533e-07
XR_006721363.1	XR_006721363.1	LOC123613926	LOC123613926	NW_011544912.1:3112557-3139042	75.6683	2.34985	5.38978	1.96941511363576e-09	2.74196295139378e-07
XR_006720631.1	XR_006720631.1	LOC123613271	LOC123613271	NW_011517961.1:24378424-24547848	0.613545	0	13.9716669550184	3.06147779020998e-09	3.99601128043175e-07
XR_006721154.1	XR_006721154.1	LOC105083375	LOC105083375	NW_011544907.1:3668644-3890297	0.467182	0	13.9508601010592	3.12452842355722e-09	4.05526718701515e-07
XR_006726591.1	XR_006726591.1	LOC123618196	LOC123618196	NW_011514977.1:200089-233171	2.60865	0	13.730525435511	3.83684863728347e-09	4.81924411656331e-07
XR_006722718.1	XR_006722718.1	LOC123615162	LOC123615162	NW_011511988.1:3576026-3613918	1.97021	0	13.5140728633321	8.23894062164476e-09	9.39300562931684e-07
XR_006725044.1	XR_006725044.1	LOC105069295	LOC105069295	NW_011513697.1:900775-974093	1.03117	0	13.5272314020444	1.11426710306871e-08	1.21603330286204e-06
XR_006721412.1	XR_006721412.1	LOC123613985	LOC123613985	NW_011511147.1:3652587-3760243	0.971707	0	13.9947715379449	1.41623412407231e-08	1.49583624897706e-06
XR_006722722.1	XR_006722722.1	LOC105064518	LOC105064518	NW_011511988.1:1548591-1568333	93.6515	3.68428	5.0436551171239	2.08222790051655e-08	2.10722380813288e-06
XR_006726476.1	XR_006726476.1	LOC123618110	LOC123618110	NW_011514844.1:3936157-3967007	2.04552	0	13.2636493146441	2.09916752599717e-08	2.11504938556886e-06
XR_835932.2	XR_835932.2	LOC105075729	LOC105075729	NW_011515729.1:1402278-1449357	1.30232	0	13.2360323785979	2.21470496372688e-08	2.21205694692242e-06
XR_006723325.1	XR_006723325.1	LOC105065842	LOC105065842	NW_011512521.1:1423256-1534081	61.2401	3.67888	4.42392951738835	2.57856540291024e-08	2.53739090805042e-06
XR_006720998.1	XR_006720998.1	LOC123613624	LOC123613624	NW_011544903.1:4584981-4679833	0	0.648628	-12.8672	7.57495356706028e-08	6.52966682248752e-06
XR_006726923.1	XR_006726923.1	LOC123618483	LOC123618483	NW_011515021.1:1833633-1872100	1.29478	0	12.9293265698663	7.63288605598667e-08	6.56728370491212e-06
XR_006726677.1	XR_006726677.1	LOC123618271	LOC123618271	NW_011514983.1:780645-822293	19.2075	0.650103	5.26844814049982	7.96694199532153e-08	6.79111595501016e-06
XR_006722459.1	XR_006722459.1	LOC123614960	LOC123614960	NW_011511623.1:2463981-2590311	0.386466	0	12.9025891487442	1.13990959894035e-07	9.25320609952549e-06
XR_835001.2	XR_835001.2	LOC105066121	LOC105066121	NW_011512597.1:1062683-1102144	1.09622	0	12.7114907350695	1.3294110650776e-07	1.05674379558806e-05
XR_006719438.1	XR_006719438.1	LOC123612243	LOC123612243	NW_011516739.1:1362547-1484895	0	0.435741	-12.6454	1.62181615422697e-07	1.25868822983038e-05
XR_006725695.1	XR_006725695.1	LOC123617541	LOC123617541	NW_011514262.1:3622090-3630767	34.7549	0.289852	7.2307823433364	2.80538508955537e-07	2.06229468703395e-05
XR_006722723.1	XR_006722723.1	LOC105064518	LOC105064518	NW_011511988.1:1548591-1575254	21.083	0.488273	5.7888950492554	2.93817866950542e-07	2.13937589493544e-05
XR_006721933.1	XR_006721933.1	LOC123614531	LOC123614531	NW_011511555.1:20429-23214	12.8153	0	12.4618276833827	3.35734820624933e-07	2.40270036349105e-05
XR_006725428.1	XR_006725428.1	LOC123617327	LOC123617327	NW_011514130.1:2622629-2669837	0.684388	0	12.2952	4.24456058143698e-07	2.94586610142178e-05
XR_006723784.1	XR_006723784.1	LOC105066574	LOC105066574	NW_011512853.1:701831-728989	1.1245	0	12.2184106041513	5.77921673251961e-07	3.82051960828221e-05
XR_006720095.1	XR_006720095.1	LOC123612820	LOC123612820	NW_011517530.1:571249-579580	23.9571	0.023665	10.1992556388967	1.0310829025836e-06	6.36735268268863e-05
XR_006720996.1	XR_006720996.1	LOC105083097	LOC105083097	NW_011544903.1:5156299-5388241	16.9411	1.36976	4.02209724966979	1.09077545892672e-06	6.69101181046572e-05
XR_006720633.1	XR_006720633.1	LOC123613271	LOC123613271	NW_011517961.1:24354539-24547848	0.144381	0	12.1024506689815	1.19792816659069e-06	7.28026582195891e-05
XR_006720780.1	XR_006720780.1	LOC123613422	LOC123613422	NW_011544898.1:11735090-11755501	1.30365	0	11.9999844548672	1.25111788248946e-06	7.49447341733744e-05
XR_006720630.1	XR_006720630.1	LOC123613271	LOC123613271	NW_011517961.1:24299218-24547848	0.105592	0	11.9999144892819	1.60397213613352e-06	9.24648679983121e-05
XR_006722114.1	XR_006722114.1	LOC123614667	LOC123614667	NW_011511605.1:2233200-2256235	65.5911	4.85029	4.12949631641898	1.85580699403537e-06	0.000105395614760142
XR_006724429.1	XR_006724429.1	LOC123616435	LOC123616435	NW_011513285.1:952258-954063	125.197	2.80674	5.84777006446322	4.52354379172332e-06	0.000230159711529045
XR_836223.2	XR_836223.2	LOC105079040	LOC105079040	NW_011516700.1:12178620-12337555	14.5554	1.36626	3.80171635648104	4.77015191359024e-06	0.000239524185431588
XR_006728621.1	XR_006728621.1	LOC123619906	LOC123619906	NW_011516271.1:259436-269308	2.08933	0	11.6774013394923	4.94355167747899e-06	0.000246613986777168
XR_006720178.1	XR_006720178.1	LOC123612907	LOC123612907	NW_011517570.1:1070200-1197834	0	0.921812	-13.8028	6.64356318438623e-06	0.000312999624038338
XR_006721496.1	XR_006721496.1	LOC123614047	LOC123614047	NW_011511150.1:15881-20968	2.63515	0	11.0470415642107	8.03663773676122e-06	0.000364864941517287
XR_006721149.1	XR_006721149.1	LOC105083359	LOC105083359	NW_011544907.1:1422729-1463228	0.348308	0	11.0821524863771	8.2164836560918e-06	0.000371927430127229
XR_006726642.1	XR_006726642.1	LOC123618233	LOC123618233	NW_011514982.1:280576-295481	0.90048	0	11.0208508438705	8.79715302145068e-06	0.000392412811233545
XR_006725101.1	XR_006725101.1	LOC123617009	LOC123617009	NW_011513750.1:1849279-2279463	1.59148	0	16.7106535228739	9.0880247360192e-06	0.000403647959333613
XR_006724103.1	XR_006724103.1	LOC105067175	LOC105067175	NW_011513139.1:10335-92278	0	1.30083	-13.6489	9.32647372911538e-06	0.000411628084038623
XR_006721797.1	XR_006721797.1	LOC123614429	LOC123614429	NW_011511551.1:968324-970849	108.849	3.07254	5.50571561216776	9.99857077423142e-06	0.000433790683873525
XR_006718964.1	XR_006718964.1	LOC123611876	LOC123611876	NW_011516563.1:12375-26836	0	1.03119	-10.817	1.10399166228131e-05	0.000469656452995508
XR_006726238.1	XR_006726238.1	LOC123617933	LOC123617933	NW_011510549.1:1756713-1818339	16.9669	1.54381	3.83363707441594	1.11020588858771e-05	0.000471863178086609
XR_006724792.1	XR_006724792.1	LOC105068857	LOC105068857	NW_011513512.1:1608215-1678049	1.03229	0	13.4571302539031	1.22319239589167e-05	0.000511116331275881
XR_006722785.1	XR_006722785.1	LOC123615221	LOC123615221	NW_011511992.1:294351-299326	60.9816	2.33016	5.07370666249102	1.39766199364101e-05	0.000570839640234329
XR_006719688.1	XR_006719688.1	LOC123612440	LOC123612440	NW_011517098.1:5566780-5568896	6.97939	0	11.1770832735962	1.4458635646383e-05	0.000586839235665252
XR_006726662.1	XR_006726662.1	LOC123618245	LOC123618245	NW_011514982.1:8160344-8175511	0.706649	0	10.7190722771386	1.47512184422304e-05	0.000596081557896462
XR_006723121.1	XR_006723121.1	LOC123615507	LOC123615507	NW_011512444.1:7493367-7662553	0.382711	0	13.2886096659725	1.54932840398699e-05	0.000622159235629199
XR_006719165.1	XR_006719165.1	LOC105078917	LOC105078917	NW_011516697.1:937411-1000608	0	1.94378	-13.8646	1.64283111001804e-05	0.000650688580601541
XR_006719689.1	XR_006719689.1	LOC123612440	LOC123612440	NW_011517098.1:5566780-5568806	5.9103	0	10.8729861558544	1.64775771748199e-05	0.00065095639148504
XR_006719041.1	XR_006719041.1	LOC105078645	LOC105078645	NW_011516685.1:1060674-1295244	0	2.56468	-16.1316	1.73925693005263e-05	0.000681827300778739
XR_836413.2	XR_836413.2	LOC105081218	LOC105081218	NW_011517677.1:849941-858357	0	1.92215	-10.9297	1.74355997591011e-05	0.000682931484170418
XR_006721745.1	XR_006721745.1	LOC123614394	LOC123614394	NW_011511506.1:2979969-2993147	22.7352	0.272395	6.70705905199428	2.09102145876849e-05	0.000793983313414201
XR_006725163.1	XR_006725163.1	LOC123617088	LOC123617088	NW_011513933.1:8587990-8602349	23.7262	0.949946	5.01108636326565	2.24611178014066e-05	0.000841742298030689
XR_006723867.1	XR_006723867.1	LOC123616001	LOC123616001	NW_011512859.1:10974294-11021560	0	0.286695	-10.6713	2.38795884888115e-05	0.000886942354986617
XR_006720856.1	XR_006720856.1	LOC123613495	LOC123613495	NW_011544899.1:5632105-5632645	102.888	1.12317	6.83981121841293	2.51368494522639e-05	0.000925410695580342
XR_006726044.1	XR_006726044.1	LOC123617799	LOC123617799	NW_011514557.1:4179563-4208737	30.7634	0.622273	6.02780930166606	2.60958179834654e-05	0.000952321173352119
XR_006719929.1	XR_006719929.1	LOC123612638	LOC123612638	NW_011517309.1:874512-882412	49.3643	2.80601	4.51359039038978	2.76280780274941e-05	0.000997933997620454
XR_006726701.1	XR_006726701.1	LOC123618290	LOC123618290	NW_011514983.1:7358770-7381890	0	0.436001	-10.2605	2.84402941542281e-05	0.00102085102727813
XR_836642.1	XR_836642.1	LOC105083764	LOC105083764	NW_011544912.1:2145341-2165454	0.386509	0	10.2349028378341	3.20655130398077e-05	0.00113501540571184
XR_006724346.1	XR_006724346.1	LOC105067631	LOC105067631	NW_011513270.1:2811354-2864655	0.857449	0	12.8392453682447	3.29886496084112e-05	0.00116231863976875
XR_006726960.1	XR_006726960.1	LOC123618524	LOC123618524	NW_011515153.1:4180548-4182289	47.5396	0.876388	6.08342044198416	3.35442918384786e-05	0.00117290143722899
XR_006723172.1	XR_006723172.1	LOC123615537	LOC123615537	NW_011512508.1:465455-534289	0.12739	0	10.4248041126004	3.38512729290333e-05	0.00118273515948626
XR_006720600.1	XR_006720600.1	LOC123613240	LOC123613240	NW_011517961.1:27897217-27901655	27.3668	0.654832	5.74450677618808	3.47383819735507e-05	0.00121096734429043
XR_006721877.1	XR_006721877.1	LOC123614464	LOC123614464	NW_011511552.1:13622443-13626449	0	2.55114	-10.2575	3.51357867087606e-05	0.0012220391524103
XR_006721207.1	XR_006721207.1	LOC123613787	LOC123613787	NW_011544909.1:8507268-8523954	0	0.608368	-10.283	3.66239773086371e-05	0.00126422887862159
XR_835773.2	XR_835773.2	LOC105074264	LOC105074264	NW_011515270.1:966460-991369	0	0.389382	-10.1866	3.72045384487511e-05	0.00128020544240369
XR_006726584.1	XR_006726584.1	LOC123618184	LOC123618184	NW_011514879.1:31666-33699	85.4881	3.02288	5.18224213785671	4.55941791162338e-05	0.00152117227352078
XR_006725231.1	XR_006725231.1	LOC123617144	LOC123617144	NW_011513948.1:3106289-3114096	10.2844	0.203381	6.02329116778673	4.56235802135518e-05	0.00152117227352078
XR_006724998.1	XR_006724998.1	LOC123616918	LOC123616918	NW_011513546.1:10499992-10506214	1.03021	0	9.97062394256114	4.76438367147418e-05	0.0015733519419904
XR_006727765.1	XR_006727765.1	LOC123619232	LOC123619232	NW_011510733.1:839003-842806	0	2.14996	-9.95306	4.94817183055735e-05	0.00162156743762452
XR_006719930.1	XR_006719930.1	LOC123612639	LOC123612639	NW_011517309.1:840850-874495	26.4605	2.80252	3.61209155994052	4.96767524665747e-05	0.00162448284133578
XR_836658.2	XR_836658.2	LOC105083982	LOC105083982	NW_011511147.1:16583230-17020554	0	0.923323	-15.5367	5.46160218814492e-05	0.00174988362994643
XR_006722534.1	XR_006722534.1	LOC123615009	LOC123615009	NW_011511680.1:3717363-3760188	24.4983	2.9084	3.4517239448858	5.57651640878516e-05	0.00177802252881079
XR_006726146.1	XR_006726146.1	LOC123617869	LOC123617869	NW_011514627.1:84384-125143	31.6764	0.778788	5.71168155967634	5.67514091590338e-05	0.00179947791153334
XR_006720782.1	XR_006720782.1	LOC123613422	LOC123613422	NW_011544898.1:11735090-11755501	0.348299	0	10.1325792765046	6.78638526054602e-05	0.00208981548790742
XR_006728344.1	XR_006728344.1	LOC123619686	LOC123619686	NW_011516268.1:10540756-10699318	0	0.273458	-12.3264	7.17799217359957e-05	0.00219131462070453
XR_006720920.1	XR_006720920.1	LOC123613553	LOC123613553	NW_011544900.1:1347903-1372201	0	0.320323	-9.87213	7.48355004496597e-05	0.00227401922497329
XR_006725180.1	XR_006725180.1	LOC105069745	LOC105069745	NW_011513939.1:3012015-3015992	6.06602	0.013223	8.71679882612106	7.82331460473143e-05	0.00236164382072527
XR_006719881.1	XR_006719881.1	LOC123612596	LOC123612596	NW_011517196.1:6935015-6940219	1.04672	0	9.72530718531582	8.67011356310988e-05	0.00257497328802252
XR_006720629.1	XR_006720629.1	LOC123613271	LOC123613271	NW_011517961.1:24378028-24547848	1.04678	0	14.8168448462473	9.08862703469567e-05	0.002676775443007
XR_006719525.1	XR_006719525.1	LOC123612301	LOC123612301	NW_011510931.1:5726186-5741619	0	0.407113	-9.56351	0.000104391101495547	0.00301461292156689
XR_006722585.1	XR_006722585.1	LOC123615064	LOC123615064	NW_011511684.1:2830733-2833963	1.48999	0	9.57180032750537	0.000107293402279256	0.00307907268439751
XR_006727965.1	XR_006727965.1	LOC123619368	LOC123619368	NW_011515779.1:5829762-5861371	0.838188	0	12.0101570194585	0.00010827921043531	0.00310348616559595
XR_006728439.1	XR_006728439.1	LOC123619770	LOC123619770	NW_011516269.1:9209397-9275456	0	0.546707	-12.0653	0.000112015651931829	0.00318754788846349
XR_006725099.1	XR_006725099.1	LOC123617009	LOC123617009	NW_011513750.1:1849279-2279463	5.90009	0.953328	2.99693125242474	0.000112380386558223	0.00319512181956532
XR_835972.2	XR_835972.2	LOC105076042	LOC105076042	NW_011515960.1:2229431-2245141	1.68535	0	12.0383773632301	0.000113402247446788	0.00321178837743632
XR_006724646.1	XR_006724646.1	LOC123616645	LOC123616645	NW_011513417.1:9602-44857	10.8546	114.524	-3.01552	0.00011744402588611	0.00329826758516952
XR_006725122.1	XR_006725122.1	LOC123617035	LOC123617035	NW_011513761.1:1334007-1337264	52.148	2.3732	4.83017768677868	0.000118767357224649	0.00332729648029665
XR_006719471.1	XR_006719471.1	LOC105079558	LOC105079558	NW_011516746.1:4206745-4233307	0.905616	0	11.8501246071786	0.000128420448128352	0.00354797203202474
XR_836176.2	XR_836176.2	LOC105078645	LOC105078645	NW_011516685.1:1060674-1295244	0.730499	0	14.7256747240486	0.000136933412323527	0.00375830682748174
XR_006719297.1	XR_006719297.1	LOC105079183	LOC105079183	NW_011516728.1:2060842-2188914	0	0.317635	-12.2517	0.000148473550704306	0.00400800075623346
XR_006721292.1	XR_006721292.1	LOC123613864	LOC123613864	NW_011544910.1:4729207-4735304	0	0.822187	-9.24065	0.000172979944514813	0.00453887124542151
XR_006720047.1	XR_006720047.1	LOC105080766	LOC105080766	NW_011517503.1:7688531-7693059	6.63413	0.0254683	8.2935305028989	0.000183784648375175	0.00475319085410878
XR_006726594.1	XR_006726594.1	LOC123618197	LOC123618197	NW_011514977.1:263012-270543	28.1206	1.66612	4.45357400491277	0.000183837635167076	0.00475319085410878
XR_006722184.1	XR_006722184.1	LOC123614702	LOC123614702	NW_011511605.1:23893491-24566983	0	0.236918	-14.2008	0.000186169647435197	0.00480807445273194
XR_006726096.1	XR_006726096.1	LOC123617845	LOC123617845	NW_011514566.1:898015-1019570	0	0.202537	-11.5574	0.000189507910252182	0.00488057227384332
XR_006724344.1	XR_006724344.1	LOC105067631	LOC105067631	NW_011513270.1:2811354-2864655	0.465832	0	11.8527002111533	0.000192290745858183	0.00494116237050012
XR_006721481.1	XR_006721481.1	LOC123614014	LOC123614014	NW_011511147.1:10031410-10038932	0	0.597561	-9.08427	0.000194550374988818	0.00498250667718018
XR_834776.2	XR_834776.2	LOC105063419	LOC105063419	NW_011511613.1:718906-721458	2.46943	0	9.96220668183608	0.000195583051860872	0.00499781052155047
XR_006719557.1	XR_006719557.1	LOC123612342	LOC123612342	NW_011516836.1:4062330-4148564	5.74733	0.59836	3.63919777295737	0.000196222127321091	0.00501135388536271
XR_006726812.1	XR_006726812.1	LOC123618376	LOC123618376	NW_011514986.1:6285692-6286272	83.8211	2.14993	5.59692618684943	0.000201195641309219	0.00509774440982698
XR_006721935.1	XR_006721935.1	LOC123614531	LOC123614531	NW_011511555.1:20429-28581	16.1114	0.71579	4.83831334304454	0.000216472521379015	0.00536163342035517
XR_006720889.1	XR_006720889.1	LOC123613526	LOC123613526	NW_011511137.1:172045-178533	0	0.687755	-9.07465	0.000219338638959503	0.00541801815429804
XR_006721499.1	XR_006721499.1	LOC123613817	LOC123613817	NW_011509478.1:6682-14404	42.8378	3.45046	4.02012602794009	0.000222512104085097	0.00548755696306482
XR_835427.2	XR_835427.2	LOC105070519	LOC105070519	NW_011514137.1:1528751-1537630	17.3388	0.613116	5.19721956431181	0.000231802281409809	0.00567403080414154
XR_006726057.1	XR_006726057.1	LOC123617806	LOC123617806	NW_011514557.1:5515606-5674152	0.698749	0	14.0019230866521	0.000236455563666568	0.00575421126729897
XR_006727952.1	XR_006727952.1	LOC123619361	LOC123619361	NW_011515779.1:6885891-6897389	0	0.362779	-8.98302	0.000237457806776882	0.00577497336393686
XR_006722961.1	XR_006722961.1	LOC105065132	LOC105065132	NW_011512198.1:667831-681516	44.0875	4.25036	3.73161290637439	0.000241836976879591	0.00583910410612838
XR_006720636.1	XR_006720636.1	LOC105082018	LOC105082018	NW_011517961.1:1179871-1227254	0	0.49766	-11.4444	0.000246244398582989	0.00591720653394111
XR_836119.2	XR_836119.2	LOC105077880	LOC105077880	NW_011516551.1:1107805-1116620	20.4536	1.17875	4.4815207587977	0.000250525002592432	0.00600123631079733
XR_006721123.1	XR_006721123.1	LOC123613718	LOC123613718	NW_011544907.1:11689945-11698747	1.81715	0	11.288099419655	0.000251473406432348	0.00601768003048657
XR_006722627.1	XR_006722627.1	LOC123615093	LOC123615093	NW_011511770.1:245821-246432	38.4507	0.703445	6.02135839588973	0.000256691180997361	0.00610122933829475
XR_006728118.1	XR_006728118.1	LOC123619492	LOC123619492	NW_011515975.1:640879-665377	0	0.170296	-8.98094	0.000269209465675592	0.0063041941388711
XR_006722638.1	XR_006722638.1	LOC105064343	LOC105064343	NW_011511773.1:2272282-2282718	0	1.90156	-11.2341	0.000270552648907017	0.00633242050638456
XR_006721532.1	XR_006721532.1	LOC123614063	LOC123614063	NW_011511150.1:9705900-9941896	0.0805345	0	11.5615721757752	0.000274132984825856	0.00639666835338952
XR_006723423.1	XR_006723423.1	LOC105066091	LOC105066091	NW_011512590.1:4102936-4124410	0	0.858398	-11.1291	0.000300712908533076	0.0069081272912761
XR_006727323.1	XR_006727323.1	LOC123618854	LOC123618854	NW_011515408.1:9675322-9683613	0.427221	0	9.11856100820711	0.000302629034348313	0.00694173289222828
XR_006728202.1	XR_006728202.1	LOC123619560	LOC123619560	NW_011516265.1:891063-961494	16.1352	2.42248	3.11950774828689	0.000306793858015406	0.00700578718017785
XR_006721718.1	XR_006721718.1	LOC123614374	LOC123614374	NW_011511506.1:98393-101478	25.987	0	13.6513452383657	0.000323023949817379	0.00730380677872021
XR_006724614.1	XR_006724614.1	LOC123616608	LOC123616608	NW_011513413.1:1428648-1431997	54.1942	3.43146	4.35065	0.000325966913263746	0.00735225813937301
XR_006726489.1	XR_006726489.1	LOC123618113	LOC123618113	NW_011514844.1:7338968-7395850	0	0.377734	-11.3235	0.000330813239410993	0.00743601481640806
XR_006721535.1	XR_006721535.1	LOC105061602	LOC105061602	NW_011511150.1:10213328-10286561	0.206143	0	11.1979931988198	0.00033722129032512	0.00756894586418546
XR_006719045.1	XR_006719045.1	LOC105078645	LOC105078645	NW_011516685.1:1060674-1295244	0	0.482799	-13.7421	0.000343094047816139	0.00767451607931476
XR_006726916.1	XR_006726916.1	LOC123618480	LOC123618480	NW_011515021.1:825224-859835	0	0.561436	-11.1955	0.000350729269774791	0.00781107915647251
XR_006723441.1	XR_006723441.1	LOC123615766	LOC123615766	NW_011512597.1:17469686-17472158	21.5585	0.793728	5.10583621998343	0.000362919662909437	0.00800881071679832
XR_006721540.1	XR_006721540.1	LOC123614066	LOC123614066	NW_011511150.1:12344302-12354637	13.0452	0.707374	4.58445213317202	0.000392647126623604	0.00851755062923584
XR_006721222.1	XR_006721222.1	LOC123613793	LOC123613793	NW_011544909.1:9434259-9559215	0	0.127685	-10.9091	0.000410999642464941	0.0088075459762368
XR_835294.2	XR_835294.2	LOC105069094	LOC105069094	NW_011513546.1:1742612-1762504	0.676965	0	10.9902714361163	0.000415235231393633	0.00888174241451605
XR_006723875.1	XR_006723875.1	LOC105066678	LOC105066678	NW_011512859.1:17227565-17234431	0	0.462226	-8.6171	0.000432781307201489	0.00916742146582407
XR_835879.2	XR_835879.2	LOC105075259	LOC105075259	NW_011515625.1:4436200-4454428	13.8921	1.12039	4.01623758619293	0.000445601949829867	0.00938275966312248
XR_006722884.1	XR_006722884.1	LOC123615287	LOC123615287	NW_011512008.1:1986308-1986900	13.9197	0.16953	6.40778085621694	0.000448065643962059	0.00943031425187211
XR_006722138.1	XR_006722138.1	LOC105063074	LOC105063074	NW_011511605.1:8419080-8586702	0.402899	0	13.4259596261131	0.000452579630257769	0.00949487265396949
XR_835025.2	XR_835025.2	LOC105066215	LOC105066215	NW_011512597.1:10384681-10827048	0	0.174536	-13.2286	0.000461528894497608	0.00963423219340872
XR_836183.2	XR_836183.2	LOC105078771	LOC105078771	NW_011516693.1:1426244-1427141	2.47265	0	8.46027407655743	0.000465661722068107	0.0097072721508254
XR_006725095.1	XR_006725095.1	LOC123617008	LOC123617008	NW_011513750.1:481346-483370	1.04087	0	8.38062095350596	0.000472437284235892	0.00980577107688545
XR_006728450.1	XR_006728450.1	LOC105077303	LOC105077303	NW_011516269.1:33522855-33739542	5.19432	0.905576	2.88755320760013	0.000497148702845287	0.0102016512515528
XR_006723909.1	XR_006723909.1	LOC123616062	LOC123616062	NW_011512866.1:916568-945561	17.2894	2.3043	3.28333961641155	0.000506859699576639	0.0103685079684099
XR_006726215.1	XR_006726215.1	LOC123617922	LOC123617922	NW_011514637.1:5230187-5245219	0.691948	0	10.6590515024586	0.000519861232566972	0.0105732732759139
XR_835631.2	XR_835631.2	LOC105072611	LOC105072611	NW_011514979.1:1167879-1251308	26.8729	5.51845	2.65752196089666	0.00052362710917637	0.010640445613051
XR_006723674.1	XR_006723674.1	LOC123615874	LOC123615874	NW_011512613.1:1838769-1868893	0.387699	0	10.8683463752439	0.000529638819744167	0.0107199363758351
XR_834868.2	XR_834868.2	LOC105064576	LOC105064576	NW_011511990.1:2215144-2225060	0	1.2451	-10.5632	0.000568283889806895	0.0113274634781682
XR_006721262.1	XR_006721262.1	LOC105083531	LOC105083531	NW_011544909.1:11025253-11043257	0.583138	0	10.715763546993	0.00056913867251683	0.0113395820940094
XR_006719852.1	XR_006719852.1	LOC123612568	LOC123612568	NW_011517149.1:3585238-3604884	46.1545	7.67022	2.96221158012407	0.000586246929604061	0.0115849957766273
XR_006722218.1	XR_006722218.1	LOC123614748	LOC123614748	NW_011511610.1:2960939-2969341	6.58681	0.293234	4.84100845744685	0.00058950267517662	0.0116343214823839
XR_006723131.1	XR_006723131.1	LOC123615508	LOC123615508	NW_011510266.1:995749-1002518	0	0.455989	-8.555	0.000590268994680024	0.0116444435210707
XR_006724387.1	XR_006724387.1	LOC123616397	LOC123616397	NW_011513270.1:11259256-11270364	12.3958	0.778534	4.36697146048393	0.000593196772323744	0.0116921603193541
XR_006728347.1	XR_006728347.1	LOC123619686	LOC123619686	NW_011516268.1:10540756-10699318	0	0.40581	-12.9571	0.000603650278534221	0.0118322150372247
XR_006726137.1	XR_006726137.1	LOC123617857	LOC123617857	NW_011514569.1:19247-25247	15.5633	0.719912	4.79402637872977	0.000612759040315215	0.0119749953667727
XR_006721755.1	XR_006721755.1	LOC123614412	LOC123614412	NW_011511548.1:416223-430765	0.620747	0	10.4610260879601	0.000621908939935332	0.0120972084019174
XR_006721247.1	XR_006721247.1	LOC105083505	LOC105083505	NW_011544909.1:6190881-6266762	0.129271	0	10.5421099313244	0.00062526391464976	0.0121214137377988
XR_006725522.1	XR_006725522.1	LOC105070495	LOC105070495	NW_011510435.1:1576248-1755939	5.32752	0.937919	2.88270336138194	0.000632783238600434	0.0122362061858152
XR_834836.2	XR_834836.2	LOC105064167	LOC105064167	NW_011511766.1:1273914-1275591	19.3828	0.632628	5.2451519135883	0.000663044330376497	0.0127143454754375
XR_834942.2	XR_834942.2	LOC105065417	LOC105065417	NW_011512512.1:424450-473635	0	1.18703	-12.8123	0.000684418197821328	0.0129998268871931
XR_006720771.1	XR_006720771.1	LOC123613419	LOC123613419	NW_011544898.1:11689886-11691641	1.33736	0	8.55673718639435	0.000684434022612767	0.0129998268871931
XR_006722960.1	XR_006722960.1	LOC123615399	LOC123615399	NW_011512198.1:1330324-1337877	7.28948	0.0456965	7.64128969163654	0.000710021171838387	0.0133368449468989
XR_006728469.1	XR_006728469.1	LOC123619789	LOC123619789	NW_011516269.1:21978254-22001263	0	0.108569	-8.24866	0.000730794285562159	0.0136433740146905
XR_006719885.1	XR_006719885.1	LOC123612598	LOC123612598	NW_011510931.1:12666268-12679886	7.97842	0.491769	4.37669	0.000752875634004521	0.0139864534898833
XR_006722583.1	XR_006722583.1	LOC123615048	LOC123615048	NW_011509773.1:533608-566112	0	0.379725	-10.5183	0.000772936522099493	0.0142277918701367
XR_006727331.1	XR_006727331.1	LOC123618862	LOC123618862	NW_011515408.1:1727728-1732614	7.23103	0.304268	4.8990795801462	0.000794291795869021	0.0145509316432226
XR_006721319.1	XR_006721319.1	LOC123613884	LOC123613884	NW_011544911.1:1093849-1124420	0.255508	0	10.2525173425765	0.000805652923009556	0.0147062866697155
XR_006721253.1	XR_006721253.1	LOC123613814	LOC123613814	NW_011544909.1:11166395-11174340	55.1135	7.24657	3.29633577157303	0.000812607854122748	0.0148155824832022
XR_006727666.1	XR_006727666.1	LOC105075240	LOC105075240	NW_011515625.1:42195-440048	8.92859	2.05987	2.49708466204874	0.000841774222426278	0.0152205102909781
XR_006719086.1	XR_006719086.1	LOC123611965	LOC123611965	NW_011516693.1:4143746-4159215	0	0.14119	-8.03973	0.000844386618346893	0.015243749776011
XR_006724688.1	XR_006724688.1	LOC123616680	LOC123616680	NW_011513475.1:1220970-1225993	0	0.407218	-7.97617	0.000856009746081167	0.0153942796369471
XR_006727826.1	XR_006727826.1	LOC123619270	LOC123619270	NW_011515636.1:13910108-14154121	0.234152	0	13.0228270743925	0.000887655512631636	0.0158628286767252
XR_006722570.1	XR_006722570.1	LOC123615036	LOC123615036	NW_011511680.1:7058765-7082349	6.87639	0.509709	4.10625764466926	0.000901478688223062	0.0160785863083884
XR_006723180.1	XR_006723180.1	LOC123615538	LOC123615538	NW_011512508.1:554783-619758	0	0.853634	-12.6805	0.000929540047562593	0.0164640391230776
XR_006724321.1	XR_006724321.1	LOC123616352	LOC123616352	NW_011513270.1:3873849-3878954	24.8222	1.77569	4.18440001521499	0.000939034380184068	0.0166002056935579
XR_006728636.1	XR_006728636.1	LOC123619930	LOC123619930	NW_011516271.1:968133-973744	10.5881	0.555418	4.6157631388762	0.000943380177012327	0.0166322341645554
XR_006725150.1	XR_006725150.1	POLR2K	POLR2K	NW_011513933.1:1521985-1524478	5.04022	0.0450292	6.81852147108325	0.00094625773917649	0.0166765676357744
XR_006727903.1	XR_006727903.1	LOC105075729	LOC105075729	NW_011515729.1:1402278-1449350	0.142066	0	10.0731374579129	0.000978083391450644	0.017099711347108
XR_006728075.1	XR_006728075.1	LOC105076031	LOC105076031	NW_011515960.1:1114007-1157517	11.1266	1.63174	3.1497480606344	0.000989379290712237	0.017264349225892
XR_006727832.1	XR_006727832.1	LOC123619270	LOC123619270	NW_011515636.1:13910108-14154121	0.147345	0	12.4620881540764	0.000991589151485789	0.017277331933457
XR_006721912.1	XR_006721912.1	LOC123614508	LOC123614508	NW_011511553.1:8434557-8453054	20.6943	2.70887	3.30990221522359	0.000999485151594015	0.0173747049905361
XR_006722819.1	XR_006722819.1	LOC105064761	LOC105064761	NW_011512002.1:159109-224274	0	0.71665	-12.4381	0.00100311766634683	0.0174115002570099
XR_006720116.1	XR_006720116.1	LOC123612843	LOC123612843	NW_011517538.1:3610503-3637997	5.63468	0.441974	4.03395097214915	0.00102633356229462	0.0177340712747749
XR_006719173.1	XR_006719173.1	LOC123612015	LOC123612015	NW_011516698.1:2059204-2101433	0	0.196392	-9.9854	0.00103047201838765	0.0177855134803984
XR_006723371.1	XR_006723371.1	LOC123615672	LOC123615672	NW_011509858.1:5154-9878	28.26	2.11329	4.10575872904976	0.00103797335667593	0.0178881042282354
XR_006719577.1	XR_006719577.1	LOC105079781	LOC105079781	NW_011516901.1:2347084-2356152	4.40767	0.202278	4.77190841736072	0.00105600774064524	0.018144456112171
XR_006725197.1	XR_006725197.1	LOC123617121	LOC123617121	NW_011513939.1:2976921-2979936	7.23171	0.097529	6.52231532065796	0.00106073013202891	0.0182187835200255
XR_835576.2	XR_835576.2	LOC105071942	LOC105071942	NW_011514637.1:14374151-14380476	0	0.287671	-7.80563	0.00106634021280389	0.0183082963666947
XR_006721386.1	XR_006721386.1	LOC123613944	LOC123613944	NW_011544912.1:1295551-1297020	32.517	1.65405	4.64304122077962	0.00106782570126175	0.0183155838485906
XR_006725069.1	XR_006725069.1	LOC123616977	LOC123616977	NW_011513709.1:857339-859689	9.63304	0.126711	6.55359202355114	0.0010691565106523	0.0183155838485906
XR_006721614.1	XR_006721614.1	LOC123614169	LOC123614169	NW_011509939.1:96183-115442	27.8548	4.32561	3.06844543361937	0.00109947954950815	0.018749320625887
XR_006723475.1	XR_006723475.1	LOC123615780	LOC123615780	NW_011512597.1:4016316-4042214	0.243108	0	9.92650493450316	0.00111524410949387	0.0189636900853797
XR_006725938.1	XR_006725938.1	LOC123617736	LOC123617736	NW_011514468.1:7009184-7021211	0.474057	0	9.84065357715441	0.00120357354338205	0.0201303918641021
XR_006719907.1	XR_006719907.1	LOC123612622	LOC123612622	NW_011510931.1:13281406-13320895	7.40082	0.317609	4.89958699122344	0.00122703397750545	0.0204854927676191
XR_006724449.1	XR_006724449.1	LOC123616446	LOC123616446	NW_011513285.1:3749062-3750000	0	1.91631	-7.77677	0.00122981763504185	0.0205122962916142
XR_006727523.1	XR_006727523.1	LOC123619008	LOC123619008	NW_011515580.1:6458234-6463939	13.2228	0.85185	4.32581815825009	0.00125670709637545	0.0208822450426655
XR_006727758.1	XR_006727758.1	LOC105075445	LOC105075445	NW_011515635.1:1601234-1618501	0.135521	4.22857	-4.54986	0.00128224419593216	0.0212451170508846
XR_835534.2	XR_835534.2	LOC105071526	LOC105071526	NW_011514557.1:2435255-2439346	36.7653	3.17771	3.90745751185137	0.00132459715109696	0.0217119572269532
XR_006728194.1	XR_006728194.1	LOC123619556	LOC123619556	NW_011510741.1:758692-764739	12.0032	0.771921	4.31605467796895	0.00132713139526713	0.0217302394709723
XR_006724333.1	XR_006724333.1	LOC105067273	LOC105067273	NW_011510360.1:6243662-6258944	43.9307	6.90405	3.04230758010599	0.00141208604800747	0.022755848956161
XR_006722980.1	XR_006722980.1	LOC123615414	LOC123615414	NW_011512250.1:527961-533381	1.06664	0	9.78109756437537	0.00141527984074146	0.0227912730795718
XR_006723702.1	XR_006723702.1	LOC123615895	LOC123615895	NW_011512834.1:3477201-3491540	6.45653	0.212222	5.2618321989387	0.00141959886572168	0.0228453484713075
XR_006727386.1	XR_006727386.1	LOC123618883	LOC123618883	NW_011515408.1:14679454-14698071	0.298617	0	9.76048326226728	0.00143878424100561	0.0231044958091468
XR_006727354.1	XR_006727354.1	LOC123618870	LOC123618870	NW_011515408.1:9559549-9561861	15.4624	0.812965	4.60018350308489	0.00146027339911096	0.0233526840661862
XR_006720226.1	XR_006720226.1	LOC123612931	LOC123612931	NW_011517677.1:4406579-4411993	0	0.273602	-7.50892	0.00152745649107637	0.0241139174088546
XR_006725404.1	XR_006725404.1	LOC123617285	LOC123617285	NW_011514130.1:4281283-4284191	8.25127	0.0721833	7.12889579899601	0.0015418961013748	0.0242611014992004
XR_006724229.1	XR_006724229.1	LOC123616275	LOC123616275	NW_011513243.1:14690998-14696792	10.4188	0.176045	6.2394262043407	0.00156110042823175	0.0244627418741841
XR_006722684.1	XR_006722684.1	LOC123615123	LOC123615123	NW_011511773.1:4713436-4732922	0	0.357402	-9.69152	0.00157564126762968	0.0246485658975981
XR_006725638.1	XR_006725638.1	LOC123617487	LOC123617487	NW_011514259.1:860864-862145	16.6531	0.796567	4.71023836691628	0.00160313041011945	0.0249427113758679
XR_006723997.1	XR_006723997.1	LOC123616141	LOC123616141	NW_011513030.1:91202-404399	12.5669	3.32424	2.29193872260924	0.00163679469875872	0.0253121953667012
XR_006722131.1	XR_006722131.1	LOC123614679	LOC123614679	NW_011511605.1:7604440-7606334	0	0.714108	-7.41096	0.00168216233437831	0.0259091345802921
XR_006723964.1	XR_006723964.1	LOC123616111	LOC123616111	NW_011512878.1:61914-63962	20.5984	0.321765	6.27144094837553	0.00171402506848248	0.0262590469394557
XR_006725291.1	XR_006725291.1	LOC105069865	LOC105069865	NW_011513968.1:1138529-1221302	0.27365	0	11.8003973290614	0.00173383777056737	0.0264989569344707
XR_006722888.1	XR_006722888.1	LOC123615293	LOC123615293	NW_011510175.1:484279-487427	0	0.482897	-7.54865	0.00176514232758345	0.0268986614397418
XR_006724091.1	XR_006724091.1	LOC123616192	LOC123616192	NW_011513121.1:9033767-9105683	0	0.436009	-11.9464	0.00178167595934076	0.0270966904839163
XR_006720765.1	XR_006720765.1	LOC123613413	LOC123613413	NW_011511114.1:3524636-3714533	0.586847	5.13598	-2.74942	0.0017992105173021	0.0273543107933305
XR_006719496.1	XR_006719496.1	LOC105079549	LOC105079549	NW_011516746.1:3235705-3509182	0.55305	0	14.4230419139108	0.00182691277716884	0.0276565099001722
XR_836213.2	XR_836213.2	LOC105078934	LOC105078934	NW_011516698.1:1932945-2005283	0.302489	0	11.7624660969385	0.00183630177549052	0.0277529227220106
XR_006721905.1	XR_006721905.1	LOC123614502	LOC123614502	NW_011511553.1:1621348-1795994	18.114	4.76346	2.29806345260856	0.00186064511764186	0.0280470275361073
XR_006722907.1	XR_006722907.1	LOC123615339	LOC123615339	NW_011512020.1:1836627-1874416	0	0.156065	-9.46242	0.00186779422329131	0.0281363297013506
XR_006719358.1	XR_006719358.1	LOC123612155	LOC123612155	NW_011516735.1:251972-274216	4.53585	0.339613	4.10995428040899	0.00188052135608065	0.0282924500032189
XR_006719122.1	XR_006719122.1	LOC105078787	LOC105078787	NW_011516693.1:2392844-2586047	0	0.0309835	-9.5103	0.00189930325867919	0.0284523926377618
XR_835809.2	XR_835809.2	LOC105074661	LOC105074661	NW_011515408.1:9040735-9047538	0.625214	0	9.41514277744198	0.00191320961242439	0.02860470093506
XR_006725343.1	XR_006725343.1	LOC123617213	LOC123617213	NW_011514126.1:1053671-1058806	7.26214	0.409448	4.50078680328443	0.0019421432981311	0.0289150271654678
XR_836578.2	XR_836578.2	LOC105083118	LOC105083118	NW_011544903.1:8131382-8133233	11.6138	0	11.6985043527288	0.00194466877012597	0.0289432480218456
XR_006720970.1	XR_006720970.1	LOC123613607	LOC123613607	NW_011544902.1:2477380-2863763	0	0.0719745	-11.6811	0.00195407999203906	0.0290269011426558
XR_006719104.1	XR_006719104.1	LOC105078833	LOC105078833	NW_011516693.1:7671606-7674992	1.26517	0	9.39353	0.00197157058706378	0.0292111611166222
XR_006724127.1	XR_006724127.1	LOC123616235	LOC123616235	NW_011513243.1:476084-511837	0.796767	0	12.1226077557562	0.00198509634187616	0.0293696397713568
XR_006727413.1	XR_006727413.1	LOC123618931	LOC123618931	NW_011515430.1:126114-145656	0.268787	0	9.66969955178086	0.00199397539453557	0.0294311754253934
XR_006725067.1	XR_006725067.1	LOC123616975	LOC123616975	NW_011513709.1:726457-728902	1.9299	0	9.55434550455644	0.00205545386618428	0.0301814726372121
XR_836117.2	XR_836117.2	LOC105077877	LOC105077877	NW_011516551.1:510834-512765	0	0.66188	-7.30991	0.00206267968740414	0.0302682268405568
XR_006722751.1	XR_006722751.1	LOC123615192	LOC123615192	NW_011511990.1:486879-956569	0.249727	0	14.2358395800362	0.00207031198736114	0.0303511436692111
XR_006725925.1	XR_006725925.1	LOC123617718	LOC123617718	NW_011514284.1:58621-97048	0	0.153083	-9.51462	0.0020734738402369	0.0303781108385473
XR_006724024.1	XR_006724024.1	LOC105067004	LOC105067004	NW_011513030.1:2188756-2259400	0	0.355318	-11.6041	0.002094430756416	0.0306168059508537
XR_006724477.1	XR_006724477.1	LOC123616480	LOC123616480	NW_011513299.1:7121243-7148259	12.1338	1.63012	3.26298902749113	0.00211498186784642	0.030872414386713
XR_006728404.1	XR_006728404.1	LOC123619752	LOC123619752	NW_011516269.1:28142418-28801409	0.0294985	0	11.5316925471317	0.0021778831718249	0.0316054460927022
XR_006723433.1	XR_006723433.1	LOC123615757	LOC123615757	NW_011512597.1:1133404-1142185	5.43718	0.0973227	6.15701321908381	0.00218184545959622	0.0316429575887463
XR_835731.2	XR_835731.2	LOC105073884	LOC105073884	NW_011515224.1:201430-205994	0	0.319528	-7.46715	0.00221734537072758	0.0320163208856312
XR_006723958.1	XR_006723958.1	LOC123616108	LOC123616108	NW_011512878.1:228113-242981	6.59718	0.132705	5.96672170798464	0.00230360106386363	0.0329203579717619
XR_006724553.1	XR_006724553.1	LOC123616541	LOC123616541	NW_011513397.1:1503234-1581391	0	0.0637645	-9.26818	0.00233595309558487	0.0333086454635461
XR_006725353.1	XR_006725353.1	LOC105070015	LOC105070015	NW_011514126.1:1712083-1718623	0	4.89115	-11.8912	0.00237189590012206	0.0337131078272187
XR_006722830.1	XR_006722830.1	LOC105064761	LOC105064761	NW_011512002.1:159109-224274	0	0.358071	-11.4493	0.00238179975484566	0.0338053688067207
XR_006721450.1	XR_006721450.1	LOC123613996	LOC123613996	NW_011511147.1:9342825-9627773	0.375678	0	14.0285547379585	0.00239913506098163	0.0339686472655781
XR_836038.2	XR_836038.2	LOC105076994	LOC105076994	NW_011516268.1:10046280-10118117	0.266375	0	11.5493034543631	0.00247449684275653	0.0346935481966582
XR_006726744.1	XR_006726744.1	LOC123618323	LOC123618323	NW_011514985.1:9707389-9750825	0	0.111515	-9.16981	0.00247755969885204	0.0347137211341452
XR_006720658.1	XR_006720658.1	LOC123613289	LOC123613289	NW_011517961.1:13036512-13198251	3.79489	0.773302	2.66530167747345	0.00254608980212065	0.0354305933786261
XR_835275.2	XR_835275.2	LOC105068946	LOC105068946	NW_011513524.1:6988706-6998712	18.2055	2.12614	3.46581361543193	0.00264801725096764	0.0364807054259994
XR_006724455.1	XR_006724455.1	LOC123616450	LOC123616450	NW_011513285.1:4736366-4747971	0.310444	0	9.14677898421746	0.00266106269619273	0.0366055465798128
XR_006727773.1	XR_006727773.1	LOC123619236	LOC123619236	NW_011515636.1:2775762-2844220	0	0.296641	-11.2434	0.00270320090782413	0.0370741987193969
XR_006721552.1	XR_006721552.1	LOC123614070	LOC123614070	NW_011511150.1:14044615-14339422	0.298959	0	13.8234686662912	0.00272767501363035	0.0372985203872757
XR_006723490.1	XR_006723490.1	LOC105066159	LOC105066159	NW_011512597.1:4712851-4835026	0.126811	0	11.2784973966915	0.00275326011657942	0.0375589477601667
XR_006720916.1	XR_006720916.1	LOC123613549	LOC123613549	NW_011544900.1:13493856-13500564	0	0.164102	-7.09383	0.00275969371757364	0.0376132090934206
XR_834876.2	XR_834876.2	LOC105064680	LOC105064680	NW_011511992.1:1007484-1020263	1.80021	0	11.8851437668871	0.00283359636789569	0.0383587463532609
XR_835861.2	XR_835861.2	LOC105075169	LOC105075169	NW_011515601.1:6657458-6659812	0	0.483896	-7.11788	0.00283574695152954	0.0383652513804549
XR_006722061.1	XR_006722061.1	LOC123614629	LOC123614629	NW_011511600.1:1878385-1938061	14.0065	3.16037	2.52326827317612	0.00284997093993281	0.0385123278927097
XR_006725128.1	XR_006725128.1	LOC123617042	LOC123617042	NW_011513761.1:1551849-1557544	3.69125	0.216517	4.43247140756091	0.00290107241604404	0.0389736175892233
XR_006728463.1	XR_006728463.1	LOC123619784	LOC123619784	NW_011516269.1:18475595-18622578	4.27672	0.127725	5.41171613426739	0.00295242931321183	0.0394673741040203
XR_006727351.1	XR_006727351.1	LOC105074661	LOC105074661	NW_011515408.1:9040735-9047538	0.481687	0	8.96569288296894	0.00296330647690688	0.0395437455943906
XR_006719662.1	XR_006719662.1	LOC123612426	LOC123612426	NW_011517098.1:5707419-5758396	1.82519	0.166007	3.8353978238383	0.00296895346177999	0.0396075977936939
XR_006719682.1	XR_006719682.1	LOC123612437	LOC123612437	NW_011517098.1:11284847-11287572	0	0.396356	-7.07428	0.00297622719050487	0.0396931083505794
XR_836344.2	XR_836344.2	LOC105080325	LOC105080325	NW_011517189.1:645149-675821	0	0.136502	-8.99669	0.00299538598518293	0.0398676156110167
XR_006724665.1	XR_006724665.1	LOC123616659	LOC123616659	NW_011513422.1:80397-461410	0	0.263263	-13.6457	0.00301238661593217	0.0400288603065911
XR_006727638.1	XR_006727638.1	LOC123619101	LOC123619101	NW_011510729.1:5096693-5103099	0.486104	0	8.92131313633791	0.00310974495001767	0.0410213125835664
XR_835040.2	XR_835040.2	LOC105066354	LOC105066354	NW_011512613.1:1705477-1720662	7.06306	0.681279	3.74081205860664	0.00311357258651333	0.0410373177780273
XR_006719279.1	XR_006719279.1	LOC123612107	LOC123612107	NW_011516725.1:454222-457858	7.75991	0.284072	5.12487183780213	0.00323520294059532	0.0422036908306791
XR_006719339.1	XR_006719339.1	LOC123612147	LOC123612147	NW_011516734.1:1165556-1191645	0	0.644462	-11.0152	0.00326318602728813	0.0424722611965307
XR_006726304.1	XR_006726304.1	LOC123617989	LOC123617989	NW_011514683.1:1804970-2133040	3.9344	0.941794	2.43662900447916	0.00326585149010366	0.0424949155233114
XR_006723624.1	XR_006723624.1	LOC123615828	LOC123615828	NW_011512597.1:17402499-17409251	0.434856	0	8.82785174521222	0.0032919430821059	0.0427859476399874
XR_006725037.1	XR_006725037.1	LOC123616958	LOC123616958	NW_011513597.1:113939-125611	8.60431	0.829816	3.75133308113092	0.00343623154928249	0.0441492333701857
XR_006728496.1	XR_006728496.1	LOC123619800	LOC123619800	NW_011516269.1:40104396-40143877	0.0019265	0.275329	-6.47587	0.00345109035095969	0.0442487150833168
XR_006723499.1	XR_006723499.1	LOC105066167	LOC105066167	NW_011512597.1:5753426-5819656	10.5234	2.38512	2.51491080833937	0.00350852932659537	0.0448773329372005
XR_006721720.1	XR_006721720.1	LOC123614374	LOC123614374	NW_011511506.1:98364-101478	8.83416	0	12.0690741890451	0.00354926693318487	0.04524724451864
XR_006724797.1	XR_006724797.1	LOC105068857	LOC105068857	NW_011513512.1:1608215-1678049	0.0550145	0	9.17878112158148	0.00356173113681055	0.0453683773442641
XR_006723979.1	XR_006723979.1	LOC123616122	LOC123616122	NW_011512878.1:2315261-2336383	0	0.162386	-8.7027	0.00358716761931064	0.0455912631450145
XR_006725189.1	XR_006725189.1	LOC105069731	LOC105069731	NW_011513939.1:2648226-2651740	19.0919	1.49224	4.06459943500419	0.00361113195009213	0.0458324468085588
XR_006721525.1	XR_006721525.1	LOC123614058	LOC123614058	NW_011511150.1:8052079-8061751	0	0.356664	-8.69219	0.00361373544591365	0.0458401642911382
XR_006724421.1	XR_006724421.1	LOC123616434	LOC123616434	NW_011513285.1:804319-924814	0.109578	0	11.0080646029513	0.0036216151059897	0.0459116893378212
XR_006724966.1	XR_006724966.1	LOC123616907	LOC123616907	NW_011513546.1:7516974-7520011	0	1.07492	-8.65446	0.00362437038259392	0.0459116893378212
XR_006725078.1	XR_006725078.1	LOC123616984	LOC123616984	NW_011513716.1:1708547-1727804	2.43857	0.176369	4.13789952338192	0.00362553304630604	0.0459137584929799
XR_006726311.1	XR_006726311.1	LOC123617989	LOC123617989	NW_011514683.1:1841019-2046988	0.942775	0.0106715	6.79936944726041	0.0036500027121285	0.0461346285030932
XR_006728289.1	XR_006728289.1	LOC123619616	LOC123619616	NW_011516265.1:9755111-9777619	0.601366	0	10.9764807331615	0.00366773382506041	0.0463205141815285
XR_006728247.1	XR_006728247.1	LOC123619588	LOC123619588	NW_011516265.1:9670532-9697726	0.468475	0	10.9259185412195	0.00367878296892669	0.0464090289696147
XR_006728453.1	XR_006728453.1	LOC123619778	LOC123619778	NW_011516269.1:3949916-3970825	0	0.706019	-10.8246	0.00368733273574803	0.0464531128445141
XR_006725123.1	XR_006725123.1	LOC123617036	LOC123617036	NW_011513761.1:1337347-1337895	21.9633	1.21187	4.48100282554177	0.00373086505105603	0.0468601953993355
XR_006724719.1	XR_006724719.1	LOC123616714	LOC123616714	NW_011513508.1:3574482-3586156	0	0.283032	-8.67144	0.00374669899535833	0.0470076693997101
XR_834905.2	XR_834905.2	LOC105065134	LOC105065134	NW_011512198.1:690404-715095	1.14869	0.01412	6.6853017685897	0.00384268271161688	0.0479410722489301
XR_006726223.1	XR_006726223.1	LOC123617926	LOC123617926	NW_011514637.1:7500611-7519026	0.644454	0	10.8893583465444	0.00389306098332326	0.0484208681317778
XR_006722030.1	XR_006722030.1	LOC105062806	LOC105062806	NW_011511562.1:539768-589109	1.27452	0	13.2612957356137	0.00394053395288581	0.0487868047602637
XR_835416.2	XR_835416.2	LOC105070458	LOC105070458	NW_011514131.1:798167-804843	4.49813	0.281842	4.32883944270131	0.00400973095994723	0.0494171375951651
XR_006726484.1	XR_006726484.1	LOC123618112	LOC123618112	NW_011514844.1:5317429-5326176	0	0.366629	-8.58298	0.00403946004167046	0.049703532837319

## Sheet: DEmiRNAs
sRNA	G5A_readcount	G5B_readcount	G5C_readcount	G5D_readcount	G3A_readcount	G3B_readcount	G3C_readcount	G3D_readcount	log2FoldChange	pval	padj
eca-let-7c	7810	14337	22733	17124	46902	28188	68816	45058	-0.698698	0.0122307584623141	0.0454777497753652
eca-miR-105	6	2	21	14	6	3	3	6	2.11766147534932	0.00690385944760102	0.0282576572739019
eca-miR-1271a	0	0	0	0	2	7	8	13	-4.35311	0.00548979692809451	0.0241074496049021
eca-miR-130a	100	138	170	122	457	459	512	573	-0.967987	2.82059389597715e-05	0.000232698996418115
eca-miR-135a	27	32	62	39	37	19	38	58	1.02006651432519	0.00761652597331254	0.0306986695718246
eca-miR-137	18	12	23	23	4	13	18	12	1.68275633398137	0.00400933956884694	0.0184080981943581
eca-miR-1468	2047	4365	2807	978	1860	1992	2724	2090	1.21544416683395	0.0065304912671991	0.0273658681673105
eca-miR-146b-3p	717	688	1484	862	65	68	55	50	4.87777693055161	1.59770703007242e-52	2.81196437292746e-50
eca-miR-146b-5p	94609	94381	163438	73563	5673	7920	6602	6332	4.93336988458745	6.73466577346419e-50	8.88975882097273e-48
eca-miR-149	185	281	202	245	731	1445	1110	874	-1.22409	0.00217020788278484	0.0108100920953811
eca-miR-15b	93	100	592	312	257	105	171	249	1.27737393116692	0.00897243566039571	0.0353540748409622
eca-miR-181a	10478	10149	17744	14413	48677	33417	63038	59828	-0.969856	0.000253943217588133	0.00155909324286667
eca-miR-181b	743	710	1860	1182	5180	2678	5376	6498	-1.2014	0.000117771927790779	0.000818204972020147
eca-miR-182	176	235	287	184	661	434	1159	968	-0.865549	0.00665030290167826	0.0276485034022529
eca-miR-183	121	286	427	207	857	637	1696	974	-1.11755	0.000782146532926076	0.0044405738643545
eca-miR-1839	633	939	2037	987	1016	815	1327	1411	0.886147882900417	0.000243331510893414	0.00152951235418718
eca-miR-184	56	109	39	51	251	286	361	266	-1.1561	0.0103892216205795	0.0400402117931825
eca-miR-185	4	4	2	4	17	38	28	15	-1.84019	0.0117888625541121	0.0444608530612228
eca-miR-18a	36	40	105	77	31	38	59	33	1.5583833790854	7.11259355176351e-05	0.000528936534553681
eca-miR-190b	5	3	12	11	2	5	3	3	2.1312951075988	0.00808957723653291	0.0323583089461316
eca-miR-192	491	1157	2332	1517	987	896	890	1244	1.27296982749634	2.50228483297386e-05	0.000213097805130677
eca-miR-193b	1555	2836	2532	807	811	1065	1537	785	1.83001822467199	3.17327034383126e-05	0.000253861627506501
eca-miR-196a	3	7	11	3	445	765	7	41	-5.04555	1.58696348664183e-06	1.7100341243814e-05
eca-miR-199a-3p	3517	4791	22502	17013	47655	36847	51331	60976	-1.24072	0.00619712180867651	0.0261766425198496
eca-miR-199a-5p	20115	24833	97488	53686	165376	126395	239052	203903	-1.08513	0.00328726365137961	0.0154971000707896
eca-miR-199b-5p	642	586	3084	2340	5064	5113	12024	8337	-1.35562	0.00473709790786376	0.0215561235362124
eca-miR-19b	1121	1654	2336	1757	4555	3700	4763	4734	-0.440412	0.00905448098572201	0.0354130811886016
eca-miR-204b	199	742	1113	871	547	750	595	644	0.998374605039186	0.0083110575146283	0.0329942734415319
eca-miR-216a	11588	13652	4009	5971	2609	1719	1047	2058	3.38286970890669	2.59710941574152e-09	4.15537506518643e-08
eca-miR-216b	832	763	746	1051	308	164	76	327	3.01102369956308	1.50521128127492e-09	2.56371469842954e-08
eca-miR-217	742	635	580	732	486	239	126	545	2.0357745417696	6.521693528759e-05	0.000491922026169251
eca-miR-22	29815	52903	41541	26443	22986	34727	35152	18881	1.37660688593503	0.000444002512905393	0.00266401507743236
eca-miR-222	3085	4548	6491	2681	5096	2996	4354	5489	0.846772130010989	0.00281627472415589	0.0135181186759483
eca-miR-296	251	742	846	562	227	389	323	268	1.82239291186788	1.14364721012657e-07	1.31270810205833e-06
eca-miR-29b	117	212	328	171	245	128	191	270	0.894074630955744	0.00110857988947061	0.00591242607717656
eca-miR-324-5p	36	42	39	49	35	38	33	31	1.25924474851577	0.0015893649565573	0.00822730095159075
eca-miR-345-3p	77	98	117	46	52	85	89	43	1.26641386810178	0.00501287752204767	0.0224305028105184
eca-miR-34b-5p	82	170	221	139	6	0	16	9	5.25451341203607	5.53132487187768e-23	2.65503593850129e-21
eca-miR-34c	55097	92801	106667	54785	640	787	1836	1082	7.11680893191005	1.91030957963408e-86	5.04321729023398e-84
eca-miR-365	291	343	1169	555	639	367	657	545	0.928898217148805	0.00552462386779006	0.0241074496049021
eca-miR-379	35	94	182	152	435	275	495	460	-0.99447	0.00477664101086524	0.0215561235362124
eca-miR-381	132	145	397	394	268	112	267	342	1.03672852343533	0.0115223345144375	0.0437682922562807
eca-miR-383	529	842	714	559	116	91	127	92	3.61830720240059	2.98572889932773e-32	2.25209265549292e-30
eca-miR-449a	2648	4305	12309	7334	16	25	10	19	9.34346350696389	5.64965376895727e-102	2.98301719000944e-99
eca-miR-490-3p	138	263	182	127	36	102	153	54	2.00927214965384	9.08848962098758e-05	0.000657359249298827
eca-miR-490-5p	6	20	8	11	2	3	4	4	2.76317534881538	0.000202176372422105	0.00133520807038718
eca-miR-500	332	305	382	212	295	207	315	400	1.06702002690329	0.00257620115719612	0.01247921294495
eca-miR-502-3p	359	421	599	315	339	321	345	436	1.19517871396277	9.75686791808965e-06	8.88211424267472e-05
eca-miR-504	63	134	131	158	489	309	1260	528	-1.43577	0.000933601674458461	0.00524406046929859
eca-miR-507a	15497	30192	47647	32202	37820	27564	30924	32822	0.827198116632752	0.000147529890954887	0.00099866387723308
eca-miR-676	626	901	1283	899	3169	5293	4441	3920	-1.2867	1.32283374761384e-05	0.000116409369790018
eca-miR-7	1581	1602	4490	2040	1974	1349	1957	2821	1.1584066586029	0.000111511249699185	0.000785039197882265
eca-miR-708	274	317	628	264	2210	2633	2878	1941	-1.82078	5.07462267409776e-09	7.24162370790166e-08
eca-miR-874	22	89	34	39	167	287	266	174	-1.36524	0.0052854202401758	0.0234512763597716
eca-miR-9a	1474	2526	5647	2603	330	296	564	499	3.7142046989722	8.35481650008831e-39	7.35223852007771e-37
novel_101	53	56	132	127	280	252	361	369	-0.860623	0.00681536756201332	0.0281133911933049
novel_102	211	182	75	131	72	42	25	69	2.69080256836416	3.40276944371628e-06	3.26665866596763e-05
novel_116	51	146	83	106	87	93	93	122	0.918633849771263	0.01218402471342	0.0454777497753652
novel_128	118	301	163	284	0	0	0	0	11.167743906444	2.3950999378878e-23	1.26461276720476e-21
novel_130	65	153	216	111	91	44	66	52	1.97148500734394	4.78253631263955e-09	7.01438659187134e-08
novel_136	1	1	3	1	126	104	0	8	-4.57513	0.000543202598329159	0.00315176892217358
novel_141	105	361	42	90	1	3	0	1	7.89482354059042	4.70496895554514e-16	1.55263975532989e-14
novel_148	4	10	1	16	120	43	80	106	-2.44603	0.000307296258821103	0.00186497039836255
novel_159	5	13	10	16	94	72	73	82	-1.94113	6.44029009159337e-06	5.96574240063386e-05
novel_162	9	11	10	13	44	38	78	61	-1.3646	0.00236586786620995	0.0115664651236931
novel_178	26	25	15	14	8	18	13	3	1.96124840002242	0.00575584705173172	0.0247080263684094
novel_189	21	66	29	37	0	0	0	0	8.66260453676016	1.58274992098762e-13	3.63344329687593e-12
novel_195	0	0	1	0	4	57	27	7	-5.45005	0.000202304253088966	0.00133520807038718
novel_197	17	77	19	13	0	0	0	0	8.39245934149413	8.83762265009498e-11	1.72824620712969e-09
novel_202	5	23	32	63	0	0	0	0	8.24606281189492	1.23912093629911e-10	2.3366280513069e-09
novel_212	6	20	8	25	0	0	0	0	7.28763977541377	1.96389668881585e-08	2.65881397870454e-07
novel_217	4	28	2	1	0	0	0	0	6.56295063916409	8.91756057176286e-05	0.000653954441929277
novel_227	16	13	12	18	0	0	0	0	7.37828875563974	2.42474413931802e-09	4.00082782987473e-08
novel_231	0	10	7	5	0	0	0	0	5.69801892845103	0.000992821709077329	0.00546051939992531
novel_237	2	19	7	8	0	0	0	0	6.50908739953774	4.14479626966458e-06	3.90795076854089e-05
novel_241	9	1	7	0	1	0	0	0	4.96407859553605	0.00601561739682584	0.0256148869800326
novel_242	3	1	5	9	0	0	0	0	5.56811785519776	0.000499925774742547	0.00293289787848961
novel_25	1383	1995	2502	1906	6576	5190	5581	5671	-0.625099	0.00400161097551426	0.0184080981943581
novel_271	18	60	52	63	0	0	0	0	8.93193915290884	4.43960602385549e-15	1.11624380028367e-13
novel_275	7	17	0	1	0	0	0	0	6.2269299565047	0.00109420333037622	0.00591242607717656
novel_292	8	16	11	2	0	0	0	0	6.62370297332714	2.28991483676649e-06	2.37073536041707e-05
novel_294	12	13	18	6	0	0	0	0	7.02185463450583	2.57603249737666e-08	3.31742721613385e-07
novel_296	0	2	1	4	56	19	90	55	-4.0033	8.06876495333865e-07	8.87564144867252e-06
novel_300	3	4	3	3	0	0	0	0	5.14673008540345	0.00109800323993317	0.00591242607717656
novel_326	34	52	92	26	0	0	0	0	8.98794682750131	2.49176868049364e-15	6.9244940173718e-14
novel_341	49	106	118	33	1	0	0	0	8.87339181074098	6.48395994770437e-15	1.55615038744905e-13
novel_345	348	621	1078	592	0	1	0	0	11.9499958150856	1.96812082730193e-29	1.29895974601927e-27
novel_380	0	6	45	46	0	0	0	2	6.35564322548923	4.48700001533652e-05	0.000348402354132012
novel_384	1	12	27	12	2	0	1	3	3.89136901372293	0.000110463728345465	0.000785039197882265
novel_385	4	4	14	10	0	0	0	0	6.29756780806193	3.09209560865899e-06	3.02338237291102e-05
novel_388	36	110	52	46	0	0	0	0	9.33340702381415	7.13694816527205e-16	2.21665213603744e-14
novel_389	31	117	41	53	0	0	0	0	9.32485095901107	2.99859297929486e-15	7.91628546533843e-14
novel_398	1	11	5	1	0	0	0	0	5.46894292454056	0.00133476524550868	0.00697778266958996
novel_402	8	2	15	8	1	2	2	1	3.37783232826845	0.000474782509177258	0.00281668724545609
novel_411	11	7	7	5	0	0	0	0	6.44906681064286	2.67932380783965e-06	2.66921315196101e-05
novel_422	8	11	10	3	0	0	0	0	6.43081027148599	2.44698599276724e-06	2.48463193111751e-05
novel_425	0	6	5	5	0	0	0	0	5.24746527829184	0.00397215677772475	0.0184080981943581
novel_426	12	7	7	6	6	0	1	5	2.57177853071898	0.0074874813824763	0.0304106936149807
novel_428	0	8	4	9	0	0	0	0	5.69372408254423	0.0012174206137031	0.00642798084035235
novel_431	6	9	23	51	0	0	0	0	7.80621011374461	3.54795343750317e-09	5.50976298529904e-08
novel_437	2	6	1	4	0	0	0	0	5.15913001278102	0.00229466631975983	0.0113232132414317
novel_439	331	708	869	250	0	0	1	0	11.677887087423	7.23514067975681e-26	4.24461586545733e-24
novel_441	19	41	6	58	0	0	0	0	8.43829315529929	1.79174742274823e-10	3.26221599727953e-09
novel_442	0	8	1	5	0	0	0	0	5.15667652286635	0.0102943243919474	0.0399662005805017
novel_444	3	13	16	19	0	0	0	0	6.97076559665162	6.05943175347009e-08	7.27131810416411e-07
novel_446	10	31	15	13	0	0	0	0	7.50538217345179	1.13500187776396e-09	1.99760330486458e-08
novel_448	3	7	7	8	0	0	0	0	6.00170802337819	1.22677779008168e-05	0.00010978621579036
novel_459	15	17	5	2	0	1	0	0	6.16660247569454	1.73537752358907e-05	0.000150209726631972
novel_476	60	171	45	103	0	0	0	0	10.0206426378118	3.23239544315955e-17	1.21907485284875e-15
novel_478	12	37	12	7	0	0	0	0	7.52352960961308	9.83332533539149e-09	1.36631467818071e-07
novel_488	81	130	85	97	237	411	634	352	-1.04774	0.011393970074294	0.0435943202842553
novel_489	86	114	31	7	0	0	0	0	9.49970273707564	4.78024948632483e-12	1.0095886915118e-10
novel_490	5	7	13	26	0	0	0	0	7.02925700687229	1.00702429509348e-07	1.18157517290968e-06
novel_494	2	7	2	9	0	0	0	0	5.7399157217542	0.000210331614311856	0.00137105052292173
novel_495	22	55	67	101	0	0	0	0	9.27342981033627	7.73340902667904e-16	2.26846664782585e-14
novel_505	0	4	10	18	0	0	0	0	6.24858632327374	0.000237851745962555	0.00151308098636421
novel_507	8	11	6	1	0	0	0	0	6.20635615655004	4.59585486629691e-05	0.000351682807160111
novel_508	12	19	9	7	0	0	0	0	7.03966148010415	5.84293395387642e-08	7.17457936662035e-07
novel_510	62	123	220	470	1	0	0	1	9.6665334927152	1.07990150368036e-16	3.80125329295486e-15
novel_511	3	8	2	5	0	0	0	0	5.62365771876844	0.000251682648233739	0.00155909324286667
novel_513	7	35	6	16	0	0	0	0	7.42219204793403	3.23960434699884e-08	4.07264546479855e-07
novel_515	3	0	8	9	0	0	0	0	5.65713504105602	0.00163464816873383	0.00837955566108215
novel_517	39	63	195	82	0	0	0	0	9.79855667491189	2.33802770207745e-18	9.49598943612996e-17
novel_518	4	4	14	13	0	0	0	0	6.43555113902037	1.83287505410862e-06	1.93551605713871e-05
novel_519	21	39	6	5	778	36	194	98	-2.82558	0.00208091065465494	0.0104640078634077
novel_52	680	1101	1123	1283	365	734	1565	499	1.36931040194873	0.00306845080573519	0.0145958741029566
novel_523	2	6	4	17	0	0	0	0	6.24272445620416	2.72313139486783e-05	0.000228224345474638
novel_528	14	21	20	33	0	0	0	0	7.86876674416584	2.7144122916736e-11	5.51234496155254e-10
novel_530	4	4	8	6	0	0	0	0	5.82555636654138	3.08498185437799e-05	0.000250595449094089
novel_539	3	14	19	22	0	0	0	0	7.14377935075624	2.49189812654181e-08	3.28930552703519e-07
novel_541	48	96	85	68	0	0	0	0	9.59867430470504	1.89878505186093e-18	8.35465422818808e-17
novel_542	20	42	16	46	0	0	0	0	8.40709071748769	3.80748815243373e-12	8.37647393535422e-11
novel_550	3	0	2	10	0	0	0	0	5.39517844189954	0.00569479610154295	0.0246463306689728
novel_559	619	890	1323	469	1	2	0	1	10.5994584931296	6.61183881751331e-39	6.98210179129405e-37
novel_563	1	7	5	7	0	0	0	0	5.64155715243224	0.000213691572668572	0.00137596524840252
novel_566	4	32	10	9	0	0	0	0	7.13574788859847	1.40337024036952e-07	1.57655209981938e-06
novel_567	9	16	9	39	0	0	0	0	7.62053405863495	4.64577481685869e-09	7.00848315228968e-08
novel_569	5	12	5	1	0	0	0	0	5.96886476532115	0.000124896444768855	0.000856432764129289
novel_61	47	91	77	137	346	639	433	396	-1.45866	0.000611446152732422	0.00350916922437738
novel_62	174	363	121	128	696	1372	2233	879	-1.67955	0.00206091065301579	0.0104630848537725
novel_63	160	255	608	379	1242	790	1294	1687	-0.967767	0.000959812516509047	0.00533453693386081
novel_94	29	30	81	63	218	175	310	271	-1.35544	3.39952556937716e-05	0.000267902910541961
